# Supplementary material for: Prediction of testosterone deficiency using different screening indexes in adult American men: An NHANES cross-sectional study
Source: PLoS One. 2025 Jun 9;20(6):e0323900. doi: 10.1371/journal.pone.0323900 (PMC12148196; doi:10.1371/journal.pone.0323900)
Supplement: S1 File — (TXT) [file pone.0323900.s001.txt]

seqn	sdmvpsu	sdmvstra	age	sex	eth	marital	PIR	wtmec2yr	edu	BMI	WC	smoke	alcohol	DM	Hypertension	UA	HDL	LDL	Energy	Total_protein	Total_fat	HOMA_IR	LAP	fglu	ftrig	TyG	VAI	WHtR	Total_T	BMI_group	PIR_group	nhs_wt
73559	1	109	72	1	3	0	4.51	57193.285376	3	28.9	109.2	2	0	1	1	5.7	60	56	1845	62.56	65.37	2.77585733333333	25.4592	193	51	8.50136864106927	0.548989707906097	0.622932116371934	447	2	1	28596.642688
73581	2	106	50	1	4	0	5	16764.260669	3	23.6	99.3	1	0	0	0	5.3	78	105	2492	85.585	58	1.64997688888889	36.015	110	93	8.53993267838573	0.781077028915735	0.536756756756757	605	1	1	8382.1303345
73607	2	116	75	1	3	0	1.08	18688.69332	2	38.9	130.5	2	0	0	1	6.5	30	103	2745	125.295	118.45	3.83563555555556	102.7695	89	139	8.72996312230289	2.95949509685422	0.769457547169811	164	3	1	9344.34666
73610	2	112	43	1	3	0	2.03	75125.756577	3	28.9	102.6	1	1	0	0	8.6	49	89	1875.5	96.95	73.825	0.719424	132.4272	90	312	9.5496656775798	3.84931782240832	0.580316742081448	245	2	1	37562.8782885
73621	1	110	80	1	3	0	5	37406.341605	3	24.6	98.2	2	1	0	0	4.4	75	70	1571.5	73.635	68.64	1.06825911111111	29.2492	100	78	8.26873183211774	0.660062459993903	0.557321225879682	109	1	1	18703.1708025
73639	1	116	71	1	3	0	1.45	42642.037692	1	30.3	109	2	0	1	0	5.5	61	137	1707	66.885	81.35	7.520816	30.8	133	62	8.3243363327069	0.635516199430191	0.664634146341463	783.1	3	1	21321.018846
73655	2	106	44	1	1	0	1.79	17125.17752	2	31.2	116.8	1	1	0	1	5.7	51	146	3573.5	137.22	147.235	1.19456088888889	27.5058	86	47	7.61134771740362	0.607694023251225	0.612994646793324	754	3	1	8562.58876
73656	1	116	54	1	3	0	4.25	78471.254533	3	28	100.5	1	1	0	0	6.3	55	71	2623.5	103.92	134.33	1.84207111111111	39.689	89	99	8.39060903930679	1.09007855541318	0.564606741573034	314.75	2	1	39235.6272665
73661	2	114	25	1	1	1	2.02	24784.598492	3	21	73.2	1	0	0	0	5.8	44	90	2669	83.655	76.1	0.948434666666667	3.608	86	39	7.42476176182321	0.453928229031298	0.421173762945915	743	1	1	12392.299246
73663	2	117	25	1	3	1	5	68946.240895	3	33	109.6	1	1	0	0	6.7	49	118	1864	85.47	71.97	2.13688444444444	47.3206	108	94	8.53227882883428	1.14485355366032	0.563206577595067	672	3	1	34473.1204475
73667	2	107	24	1	3	0	0.65	32349.363631	3	29.1	97.1	3	1	0	0	5.5	48	122	2264.5	78.705	87.08	1.49464	30.816	99	85	8.34462392606496	1.01294546604356	0.557405281285878	500.67	2	0	16174.6818155
73676	2	113	44	1	3	0	2.73	106739.035267	3	37.6	121	3	1	0	0	8.8	44	171	2573.5	78.515	56.215	4.13988533333333	123.928	105	196	9.23892782882809	2.70677920400725	0.708430913348946	285	3	1	53369.5176335
73688	2	109	58	1	3	0	4.45	112268.202205	2	33.6	113.2	2	0	0	1	4.5	43	116	1869.5	73.25	115.705	4.14765733333333	54.948	105	101	8.57593368643884	1.43769419639249	0.66549088771311	435	3	1	56134.1011025
73706	1	106	54	1	3	0	1.44	26393.198829	3	30.8	113.1	3	1	1	1	5.3	41	71	2837	117.415	142.785	6.45070844444444	101.5391	184	187	9.75289719390363	2.93562398862621	0.654892877822814	397	3	1	13196.5994145
73718	1	116	53	1	1	0	1.02	21529.556816	3	26.5	103.5	3	0	0	1	6.3	36	72	1803.5	76.07	64.875	3.65125955555556	39.116	95	90	8.36053938137086	1.60680119045328	0.533505154639175	337.24	2	1	10764.778408
73729	1	105	46	1	3	0	2.59	90427.672011	3	36.2	123.6	2	1	0	0	7.4	44	116	1520	65.54	55.555	2.92739733333333	82.04	96	124	8.69148257651293	1.79190457766157	0.723653395784543	259	3	1	45213.8360055
73730	1	106	48	1	2	1	1.28	36336.342523	2	26.4	103.2	3	1	0	1	6.3	40	88	3895.5	107.355	158.44	3.038852	51.3408	105	119	8.73993666270911	1.91763521970607	0.562091503267974	629	2	1	18168.1712615
73732	2	104	80	1	3	0	3.18	23580.054297	2	22.5	87.5	1	1	0	1	6.1	79	104	2150.5	72.41	82.925	0.812811555555556	15.75	102	62	8.05896001776942	0.465802786887842	0.517139479905437	345	1	1	11790.0271485
73755	2	107	75	1	2	1	1.63	12704.600739	1	22.8	93.6	2	0	0	0	3.3	68	101	1755.5	87.93	72.735	2.93718711111111	21.307	112	66	8.21500643276158	0.610475183515487	0.567961165048544	444	1	1	6352.3003695
73783	1	105	26	1	3	1	4.67	118713.453094	3	24.9	86.4	3	1	0	0	7	70	145	2385	59.685	67.55	0.872786666666667	8.6884	88	36	7.36770857237437	0.284983248399018	0.509734513274336	590	1	1	59356.726547
73790	2	113	59	1	3	1	3.08	123681.288113	3	30.2	118.5	2	1	0	1	9.7	44	192	96.5	7.34	4.83	2.563212	74.9	104	124	8.77152528418647	1.91887355534724	0.648604269293925	246	3	1	61840.6440565
73806	2	114	63	1	1	0	5	12328.218177	2	32.2	119.7	2	1	0	1	6.8	41	156	1560.5	93.67	59.255	2.81284711111111	71.657	112	116	8.77894188184151	1.87739902217877	0.649837133550489	353	3	1	6164.1090885
73816	1	108	64	1	4	0	1.54	9424.72237	2	27.8	100.8	2	1	1	1	5.6	55	169	1326.5	53.56	46.13	4.92995066666667	53.342	129	132	9.0494671463881	1.46308357018819	0.586046511627907	287.41	2	1	4712.361185
73820	1	113	56	1	3	0	3.2	158003.755054	2	28.6	99.8	1	1	0	1	7.1	37	62	2116.5	48.185	63.84	2.32848	126.1152	107	321	9.75112277703198	5.12756951999887	0.558477895914941	395.07	2	1	79001.877527
73837	2	107	29	1	3	0	3.03	91459.199282	2	28.6	104.2	1	0	0	0	4.7	38	66	3323.5	125.515	156.56	0.92962	29.204	79	66	7.8659554139335	1.07810727352256	0.576327433628319	497	2	1	45729.599641
73839	2	108	68	1	3	0	2.53	71527.28106	3	35.4	116.6	1	0	1	0	5	41	64	1480	75.195	58.09	9.47193244444444	87.978	212	151	9.68071893092699	2.2454106674017	0.697368421052632	155	3	1	35763.64053
73847	2	113	34	1	3	0	1.13	15153.705768	1	29.6	101.7	2	1	0	0	5.8	41	156	2446	99.67	116.125	13.6765933333333	74.5744	108	180	9.18194089745448	2.6010720399086	0.562189054726368	360	2	1	7576.852884
73860	1	112	53	1	1	1	2.18	22118.67732	1	22.6	88.3	3	1	0	1	4	91	139	2941	88.33	122.455	0.68616	12.8849	103	49	7.83340210578032	0.32162465054893	0.50428326670474	627.37	1	1	11059.33866
73884	1	111	43	1	2	0	3.82	34650.945726	3	30.7	110.3	1	1	0	0	6.5	46	134	2110	108.68	100.44	2.53176	91.5513	107	179	9.16706745974272	2.44617663991552	0.636836027713626	545.08	3	1	17325.472863
73900	1	114	66	1	3	0	5	116007.208432	3	26.6	106	2	1	0	1	8.1	42	121	2296.5	117.235	81.01	4.044744	97.662	92	211	9.18049952996516	3.2848901875303	0.558777016341592	258	2	1	58003.604216
73916	1	109	27	1	3	1	0.97	29095.033687	3	32.4	108	2	1	0	1	6.2	53	146	2080	67.965	84.825	1.66061733333333	22.317	105	46	7.78945456608667	0.517298446432186	0.675844806007509	445	3	0	14547.5168435
73918	2	114	32	1	1	1	0.76	22685.20106	1	23.2	79.6	3	1	0	0	4	66	132	1216.5	39.755	37.3	0.627661333333333	8.4096	80	51	7.62070508683826	0.409401439438123	0.440997229916897	538	1	0	11342.60053
73926	1	118	64	1	2	0	3.33	12901.581206	2	30.9	103.4	1	1	0	0	8.5	42	114	3299.5	127.38	121.205	2.89676311111111	44.2368	104	102	8.5762165318657	1.42156293615719	0.611472501478415	361	3	1	6450.790603
73934	1	111	31	1	1	1	1.42	25298.070389	2	29.7	97.3	1	1	0	1	6.5	38	112	1846.5	69.2	83.065	4.11048888888889	27.3581	118	75	8.39502555744203	1.11976817181445	0.569338794616735	444.89	2	1	12649.0351945
73962	1	112	49	1	1	0	1.37	19218.066986	2	31.9	110.9	2	1	0	1	11.1	60	104	1652	78.09	64.685	8.36441422222222	108.324	90	209	9.14899674173513	2.15506266222364	0.611019283746557	584.41	3	1	9609.033493
73977	2	106	30	1	4	1	5	18167.375496	3	24.5	90.9	2	0	0	0	5.1	55	70	2483.5	76.4	88.045	0.951987555555556	18.13	85	62	7.87663846097546	0.664697691745396	0.502765486725664	429	1	1	9083.687748
73992	1	107	20	1	3	1	1.04	33929.775025	3	18.4	73	1	1	0	0	4.9	36	84	1588.5	82.955	55.74	0.937166222222222	4.064	81	45	7.50796446388281	0.682829972519504	0.404208194905869	651	1	1	16964.8875125
73999	1	104	66	1	3	0	5	98481.294956	3	26.2	94.5	1	1	0	0	5.9	71	104	1872	40.835	36.085	1.096784	20.3255	95	61	7.97160357521391	0.506045638018478	0.548780487804878	778.53	2	1	49240.647478
74002	2	108	63	1	1	0	4.04	10162.712234	1	39	128	2	1	0	1	6.3	57	156	2553.5	89.415	118.36	5.0028	36.981	107	52	7.93092537248339	0.575289388888986	0.72480181200453	302	3	1	5081.356117
74018	1	110	22	1	1	0	0.26	33040.598185	3	35	112	3	1	0	1	7.5	36	138	2159.5	80.99	97.02	2.098264	98.7	101	186	9.14772000999452	3.04942754349466	0.644418872266973	470	3	0	16520.2990925
74033	2	108	80	1	3	1	5	42894.255699	3	24.2	95	1	0	1	1	5.5	54	107	2599.5	67.635	106.85	1.26812622222222	16.26	142	48	8.13388088794921	0.549176172642512	0.581039755351682	393	1	1	21447.1278495
74037	2	115	20	1	2	1	0.89	45722.1406	3	21.3	74.9	1	0	0	0	4.9	58	71	4912.5	196.4	178.93	2.18586044444444	7.4844	100	67	8.11671562481911	0.602223009187522	0.433449074074074	342	1	0	22861.0703
74045	2	111	38	1	2	1	2.86	54135.535658	1	42.7	127.3	1	1	0	1	6.7	53	195	2977	137.04	118.11	9.131724	107.5921	125	153	9.16560447813479	1.7014228830022	0.785317705120296	334	3	1	27067.767829
74048	2	107	80	1	3	0	1.78	32659.373755	2	26.4	106.2	2	0	0	1	7.2	42	105	934.5	37.415	34.64	1.70222755555556	32.0948	94	69	8.08425410630732	1.08083582847525	0.613163972286374	339	2	1	16329.6868775
74056	2	112	38	1	4	0	0.56	44097.929575	1	29.9	108.7	1	0	0	0	5.7	35	119	1826	54.125	78.33	2.050856	76.9557	103	156	8.99143781491923	2.78996787074139	0.626512968299712	616	2	0	22048.9647875
74077	2	106	26	1	3	1	2.02	46588.926749	1	27.3	88.7	3	1	0	0	6	50	83	1789.5	56.455	64.835	0.677689333333333	8.5557	84	32	7.2034055210831	0.346908307895143	0.53627569528416	577	2	1	23294.4633745
74078	2	107	63	1	3	0	5	89256.360761	3	23.9	87.1	1	0	0	0	5.6	50	118	1674.5	80.415	65.11	1.46533333333333	19.7132	99	79	8.27142052204167	0.905306022102882	0.517835909631391	805	1	1	44628.1803805
74099	2	106	44	1	2	0	0.82	25195.637594	2	28.7	93.2	3	1	0	0	5.5	44	146	2536	89.45	106.925	0.99792	67.1724	107	211	9.33153978737803	2.64511181962451	0.555423122765197	613	2	0	12597.818797
74110	1	106	60	1	4	0	1.12	11432.78516	2	24.3	91	2	0	0	0	5.8	43	122	2524	133.695	89.01	1.53384177777778	33.462	97	114	8.61776224633793	1.57201351064251	0.557256582976118	573	1	1	5716.39258
74120	2	109	80	1	3	0	1.27	41502.411496	3	31.2	108.9	1	0	1	0	5.3	35	155	1512.5	41.71	47.565	4.803296	150.1819	119	303	9.79970911806095	5.29494061889728	0.634985422740525	288	3	1	20751.205748
74170	1	109	56	1	1	0	5	27188.252968	3	31.6	108.9	1	1	0	1	8.4	49	146	1497.5	94.435	71.4	2.63185866666667	52.0215	111	105	8.67034337090991	1.30423399944301	0.570455735987428	415	3	1	13594.126484
74241	1	112	72	1	3	0	3.22	15869.752175	3	29.6	107.5	2	0	0	0	5.8	59	126	2850	101.345	136.865	2.59464	27.37	123	57	8.16208844264702	0.603693486659083	0.623911781775972	482.4	2	1	7934.8760875
74253	1	114	77	1	1	0	1.93	10795.40244	2	23.6	90.3	2	0	1	1	7.2	34	77	1116.5	49.84	34.825	1.07326355555556	42.5546	51	149	8.24262475810984	2.61178700747473	0.515705311250714	212	1	1	5397.70122
74302	1	106	62	1	4	0	1.84	11604.322926	3	37.5	130.2	2	0	1	1	7.2	48	88	2198	109.125	90.12	3.34455066666667	284.1416	105	386	9.91665053906241	5.28211470374163	0.746131805157593	231	3	1	5802.161463
74304	2	105	80	1	3	0	0.83	9165.993212	3	31.4	118	1	1	1	1	10.3	39	99	1435.5	64.67	58.33	4.191156	50.88	125	85	8.57781781323267	1.44509362877823	0.703218116805721	311	3	0	4582.996606
74306	2	118	62	1	2	0	0.91	8284.987889	3	33.3	109	2	1	1	1	6	41	44	4951	150.42	232.07	128.112544	127.688	328	257	10.6489425127194	3.71060228921712	0.651524208009564	223	3	0	4142.4939445
74312	1	115	22	1	3	1	0.87	27932.67938	3	19.7	75.5	1	1	0	0	6.2	46	118	2289	91.48	92.765	1.26948622222222	12.327	96	104	8.51559191004926	1.23485569109455	0.425831923293852	457.43	1	0	13966.33969
74328	2	114	44	1	4	0	2.52	27583.965266	1	28.5	100.5	1	0	0	0	6.3	37	129	2695.5	87.125	109.545	3.51162844444444	39.689	110	99	8.60245303536706	1.59615584314861	0.590828924162258	468	2	1	13791.982633
74331	1	116	33	1	1	0	1.09	21850.321915	2	38.5	123.4	1	0	0	1	6	50	119	4082.5	124.01	175.87	2.61949955555556	44.8512	96	68	8.090708716084	0.833815803689013	0.646750524109015	613.76	3	1	10925.1609575
74340	2	113	41	1	3	0	5	113929.242678	3	25.8	101.8	3	1	0	1	4.9	45	147	2267.5	92.315	103.825	4.11680088888889	143.7408	110	346	9.8537719602902	4.94386159766196	0.520716112531969	658	2	1	56964.621339
74341	1	115	60	1	4	1	5	13236.141925	3	23.1	89	1	1	1	1	5.4	50	51	1549.5	67.805	59.875	2.128912	19.776	153	73	8.62775018198088	0.869998988893876	0.535499398315283	427.77	1	1	6618.0709625
74345	2	114	56	1	3	0	3.14	111708.122514	3	27.2	104.9	1	0	0	0	5.5	56	136	1697	66.865	88.69	1.30311822222222	41.4561	93	92	8.36124088964235	1.05267603265784	0.614888628370457	269	2	1	55854.061257
74346	1	112	70	1	3	0	3.87	51712.334368	3	26.3	97.5	1	1	0	1	7.6	29	82	2028	87.82	50.095	5.45740933333333	62.3675	104	170	9.08704215563169	3.5600633654082	0.583133971291866	374.63	2	1	25856.167184
74378	1	107	24	1	4	0	1.61	49074.647669	3	30.5	106.9	1	1	0	0	6.6	42	114	3256	173.255	99.59	15.688576	112.1244	96	237	9.33926115204302	3.44040933214991	0.628823529411765	161	3	1	24537.3238345
74380	2	107	28	1	3	0	1.86	70561.301499	2	43.2	140.2	2	0	0	0	8.3	39	156	1977	53.3	62.14	5.14087777777778	112.9504	99	133	8.7923217977964	2.19340440618918	0.78149386845039	208	3	1	35280.6507495
74393	1	108	26	1	1	1	1.09	29250.40097	3	25	87.6	1	0	0	0	3.7	47	71	2648	148.835	87.255	0.963203555555556	25.764	80	101	8.3039999709552	1.20105887063054	0.473002159827214	720.58	2	1	14625.200485
74395	1	117	77	1	3	1	1.74	12656.68758	3	35.7	124.8	2	1	0	1	7.1	62	131	1878	94.025	102.405	6.0187	47.9596	117	71	8.33170663127913	0.744985903620986	0.719308357348703	313	3	1	6328.34379
74411	1	111	28	1	3	0	5	107873.194011	3	19.7	81	3	1	0	1	5.6	52	118	1933.5	84.51	64.71	1.869	25.824	101	143	8.88481796654122	1.61745375077749	0.443592552026287	369.85	1	1	53936.5970055
74421	2	115	47	1	3	1	0.86	26007.60286	3	33.6	112.3	3	1	0	1	4.8	31	153	2039.5	170.195	57.36	4.55573066666667	122.8381	109	230	9.43628001059239	4.50816641326856	0.603439011284256	316	3	0	13003.80143
74433	2	112	22	1	3	1	4.48	66342.491422	1	27.6	96.9	2	1	0	0	6.8	48	189	3138.5	116.23	136.72	1.90457644444444	39.9707	84	111	8.4471998195957	1.36001439533689	0.523783783783784	373	2	1	33171.245711
74442	2	117	63	1	1	0	3.69	7925.957746	3	30	102.4	2	0	0	0	7.1	41	148	1524	47.865	67.93	5.67551288888889	55.726	114	132	8.92585319042092	1.90537927192931	0.567942318358292	818	3	1	3962.978873
74463	1	110	45	1	3	1	4.61	106942.620805	3	29.4	105.9	2	1	1	0	7.6	38	109	2419	112.625	96.02	11.1408222222222	142.7001	118	309	9.81087872080347	5.05010965214122	0.589972144846797	258	2	1	53471.3104025
74465	1	107	80	1	2	0	1.42	16412.15068	1	30.8	111.7	3	0	1	1	6.2	37	100	1326.5	104.015	34.125	3.08584666666667	121.2799	117	230	9.50710606316101	3.93830498028153	0.648287869994196	302	3	1	8206.07534
74466	1	113	34	1	3	0	1.01	19041.36145	1	27.8	92.8	2	1	0	1	5.3	40	108	2382.5	108.06	85.675	1.83196533333333	28.5506	104	91	8.46210322509828	1.27994666283362	0.574969021065675	428.47	2	1	9520.680725
74487	1	114	78	1	3	0	3.09	72693.818377	1	30.4	116.9	2	0	0	1	8.6	42	128	1694	76.955	49.955	3.07440666666667	81.4311	124	139	9.06160831817578	2.21017227016697	0.680442374854482	500	3	1	36346.9091885
74498	1	115	29	1	2	0	2.12	45490.225456	2	33.2	114.8	2	1	0	0	5.5	49	161	1331.5	49.25	40.245	4.08082977777778	120.3168	96	214	9.23717702592974	2.72057335760988	0.652643547470153	318.28	3	1	22745.112728
74512	2	109	80	1	3	0	2.23	16993.416371	1	29.9	114.2	2	1	1	1	8.3	38	153	1404	72.295	64.085	7.26019866666667	112.7664	170	203	9.7558572355321	3.54247126194103	0.639417693169093	384	2	1	8496.7081855
74529	1	106	51	1	2	0	1.27	35328.071321	1	32.5	110.3	2	1	0	0	5.9	50	129	3852	190.87	121.145	3.09369422222222	90.5094	94	177	9.02629733428389	2.15596150881109	0.64692082111437	303	3	1	17664.0356605
74536	1	111	65	1	4	0	1.93	12967.790277	3	28.2	105.2	2	0	1	0	6.9	51	73	1212	61.165	55.58	4.770948	103.4748	125	228	9.5645121856968	2.81464371269778	0.616647127784291	345.58	2	1	6483.8951385
74547	1	114	43	1	3	1	1.61	19472.915255	3	20.8	83.1	3	1	0	0	3.4	39	81	1975	29.97	38.41	0.437285777777778	12.67	84	62	7.86480400332846	0.929766157016039	0.457347275729224	447	1	1	9736.4576275
74591	2	117	73	1	1	0	1.53	8697.389948	3	24	105.2	3	0	1	1	6	43	82	641	37.89	25.13	2.329568	55.3554	122	122	8.91489490890657	1.9573339092894	0.563772775991426	524	1	1	4348.694974
74619	2	112	80	1	3	0	3.18	43830.560049	2	25.5	99.3	2	0	1	1	7.7	45	62	1491	77.945	64.125	3.71062755555556	24.01	130	62	8.30152165494073	0.86980143812719	0.573988439306358	542	2	1	21915.2800245
74641	2	106	33	1	4	1	4.77	15365.18075	2	31.2	94.2	2	1	0	0	7.1	60	118	3560	132.015	110.435	1.252648	18.8048	91	57	7.86076359379146	0.506205202582243	0.533408833522084	423	3	1	7682.590375
74646	1	109	49	1	2	1	0.7	31257.905517	3	20	83.3	1	0	0	0	5.3	67	105	1060.5	62.575	49.235	1.09606088888889	12.1878	116	59	8.13798045445214	0.527764391697187	0.514197530864198	710	1	0	15628.9527585
74650	2	110	56	1	2	0	1.52	18188.640085	3	33.3	108.1	1	0	1	0	6.7	42	123	1932	105.44	64.86	9.56293333333333	53.5302	127	110	8.85152027169106	1.53160635351509	0.673100871731009	251	3	1	9094.3200425
74663	2	107	52	1	4	0	1.59	15825.1623	3	18.1	72.2	2	0	0	0	3.2	59	62	2422.5	124.625	70.825	0.0279751111111111	6.4224	81	79	8.07074982657952	0.726323448219536	0.431560071727436	579	1	1	7912.58115
74696	2	105	62	1	3	0	1.92	19814.263581	3	33.8	118.9	2	1	0	0	7.7	55	186	2818	102.485	136.85	2.252768	167.9524	101	276	9.54237420199846	3.21472883655267	0.68728323699422	303	3	1	9907.1317905
74702	1	115	68	1	3	0	5	91562.501503	3	33.4	113.4	2	0	0	1	9.6	30	87	2577.5	88.27	139.03	11.72564	71.0512	117	130	8.93656120469339	2.64894758988718	0.618657937806874	229.55	3	1	45781.2507515
74723	1	113	66	1	3	0	4.05	101659.022965	2	35.4	125.4	2	0	1	1	4.7	30	50	630.5	27.91	16.465	5.81633066666667	184.824	94	271	9.45226642258976	5.8898342523228	0.682634730538922	279	3	1	50829.5114825
74744	1	115	22	1	1	1	2.25	27518.65786	3	34.6	111.5	1	0	0	0	5.7	30	121	2306.5	101.695	120.235	3.09385644444445	48.3135	83	92	8.24748200428569	1.80371149630722	0.629232505643341	336.38	3	1	13759.32893
74760	1	106	53	1	2	0	0.45	22920.273844	1	34.7	106.1	1	1	0	1	5.8	40	104	1801.5	96.565	75.18	3.33783822222222	68.6781	112	148	9.02256396449926	2.08663724807189	0.61865889212828	592	3	0	11460.136922
74763	1	113	33	1	1	1	1.27	31243.281756	2	26.8	96	3	1	0	0	5.5	57	114	2990.5	82.325	107.975	1.394076	21.7	91	62	7.944846711002	0.64555727238747	0.539023020774846	151.38	2	1	15621.640878
74818	1	105	26	1	3	0	5	113456.308936	3	29.9	99.9	2	1	0	0	7.1	63	137	1771	91.075	83.6	1.31420133333333	22.8595	92	58	7.88908440703551	0.532440249226416	0.572821100917431	413	2	1	56728.154468
74823	1	105	67	1	3	0	1.25	26341.769889	1	48.1	150.6	2	0	1	1	7.3	49	92	3376	97.375	141.11	30.1997466666667	132.4232	175	137	9.39161971919169	1.79325328280667	0.867511520737327	117	3	1	13170.8849445
74832	1	105	21	1	3	1	5	114426.433582	2	23.6	91.6	1	1	0	1	5.9	50	109	1373	45.24	45.045	2.434488	19.817	85	66	7.9391588179568	0.800513616628177	0.514029180695847	554	1	1	57213.216791
74844	2	108	20	1	1	1	1.16	32649.052839	2	25.6	83	1	0	0	0	8.9	46	99	2805.5	103.885	112.405	5.016	23.58	107	116	8.73327184500833	1.32343437920046	0.514250309789343	361	2	1	16324.5264195
74866	2	107	40	1	3	0	1.09	20347.993871	3	33.4	113.6	1	0	0	1	7.6	38	146	3560.5	107.995	117.345	9.38803911111111	118.5354	90	216	9.18194089745448	3.50907713105366	0.66588511137163	155	3	1	10173.9969355
74872	1	118	50	1	2	0	5	18458.356506	3	28.6	104.6	1	0	0	1	5.6	39	102	1373	79.785	45.37	3.40012711111111	77.3388	92	173	8.98193299098687	2.75281238842394	0.579180509413068	466	2	1	9229.178253
74874	2	113	36	1	3	0	4.19	88228.020317	3	24.5	91.9	1	1	0	0	5.3	53	150	3276	121.35	108.925	2.035964	11.836	101	39	7.58553498241096	0.437822637098507	0.518038331454341	445	1	1	44114.0101585
74880	1	116	39	1	3	1	0.97	14275.298788	3	31.8	103.4	1	1	0	1	6.9	36	125	1886	73.585	81.74	3.05428355555556	55.488	100	128	8.76405326934776	2.05434598494806	0.575723830734967	298.34	3	0	7137.649394
74889	2	115	50	1	3	0	2.12	32100.480018	1	17.9	74.2	3	1	0	0	5	49	102	2890.5	86.655	99.1	0.440588444444444	4.9864	95	48	7.73193072194849	0.549211992747395	0.40238611713666	691	1	1	16050.240009
74923	1	104	24	1	1	1	1.42	22712.419351	3	35.1	113.7	3	1	0	1	5.6	44	78	2168.5	79.4	50.63	2.629084	21.428	113	39	7.69780228428204	0.528200579406554	0.594354417145844	513	3	1	11356.2096755
74928	1	117	50	1	2	0	2.59	18704.915096	1	31.1	104.5	1	1	0	0	5.4	45	149	2159.5	101.84	129.925	1.79602222222222	50.402	112	113	8.75273950944749	1.48957231618902	0.622765196662694	450	3	1	9352.457548
74940	2	104	80	1	1	0	1.5	10366.280863	2	28.2	94.3	2	0	0	0	4.9	61	126	1818.5	111.945	51.23	1.813056	18.5176	115	56	8.07713663853845	0.517541000501902	0.561978545887962	13	2	1	5183.1404315
74969	2	106	22	1	2	1	0.82	38540.103873	3	25.4	85.2	1	1	0	0	4.2	74	107	1835	89.675	63.175	1.01697777777778	14.8268	97	65	8.05595106783908	0.476283948570659	0.498245614035088	549	2	0	19270.0519365
74972	2	110	36	1	3	0	5	47565.125106	3	22.2	87	1	1	0	0	5.7	45	79	2060.5	64.285	61.015	1.181152	18.876	95	76	8.19146305132693	1.00524717357147	0.479603087100331	599	1	1	23782.562553
74990	2	108	47	1	3	1	0.62	30183.161296	3	26.3	93.7	2	0	0	0	5.9	51	44	3489	79.775	149.54	1.12746977777778	12.9724	100	40	7.60090245954208	0.457871377250421	0.530277306168648	420	2	0	15091.580648
75023	1	108	27	1	4	0	3.09	42867.572603	3	26.1	90.2	1	1	0	0	6.1	56	107	2306	118.23	100.23	1.04611822222222	11.3904	91	40	7.50659178007084	0.402951211986365	0.511048158640227	834.91	2	1	21433.7863015
75098	1	106	25	1	4	0	2.3	68637.01558	3	32.9	109.4	1	1	0	0	6.8	47	42	1350.5	81.375	53.74	4.41558755555556	24.5532	94	49	7.74196789982069	0.621174690797307	0.643151087595532	393	3	1	34318.50779
75105	1	104	55	1	3	0	5	108681.232008	3	34.3	106.8	1	1	0	0	5.3	52	106	2638.5	104.62	105.92	3.75153777777778	32.5622	108	69	8.22309055116153	0.758089242760604	0.596648044692738	430	3	1	54340.616004
75108	2	105	80	1	3	0	4.45	33977.581769	3	30.5	110.2	2	1	0	1	7.4	67	117	663.5	20.645	14.17	1.6986	51.0308	102	100	8.53699581871242	0.942762358001309	0.638100752750434	247	3	1	16988.7908845
75112	1	115	80	1	3	0	2.05	26405.857052	3	26.6	98.2	1	1	1	1	3.4	32	45	2268.5	107.99	88.565	42.151876	34.4948	174	92	8.98769669570362	1.74320584869152	0.575615474794842	761.27	2	1	13202.928526
75123	1	115	35	1	1	1	5	28727.980269	3	37.2	120.8	1	1	0	0	5.9	59	135	2752.5	98.53	128.615	4.58495111111111	40.9572	92	65	8.00302866638473	0.672406161153713	0.638140517696778	330.09	3	1	14363.9901345
75127	1	112	59	1	1	1	5	22652.631886	3	30.1	112.9	1	0	1	1	5.6	62	88	898	43.805	44.075	1.438848	40.5713	90	75	8.12415060330663	0.789604275493455	0.618630136986301	548.02	3	1	11326.315943
75128	1	116	45	1	3	0	3.63	69929.44683	3	26.6	100.3	1	1	0	1	6.5	45	108	1410.5	61.1	56.41	3.39939555555556	45.4311	98	114	8.62801874650512	1.57805168059898	0.555678670360111	302.22	2	1	34964.723415
75132	2	109	24	1	3	0	2.87	100665.107603	3	23.3	88.6	1	0	0	0	4.1	47	144	2762	82.87	97.76	2.42189066666667	25.842	103	97	8.51629278617307	1.21148720553951	0.501698754246886	508	1	1	50332.5538015
75136	1	107	56	1	3	0	5	115814.426649	3	27.1	100.8	2	1	0	0	6	39	143	1889.5	74.42	63.06	2.78976355555556	81.2302	110	201	9.31063809329155	3.17793733479132	0.5565985643291	274	2	1	57907.2133245
75146	2	114	49	1	1	0	5	24116.004925	3	43.1	131.6	1	1	1	1	7.8	42	130	4280.5	183.615	196.28	15.567804	102.231	185	136	9.43986353025443	1.95270117641682	0.750713063320023	342	3	1	12058.0024625
75156	2	108	42	1	3	0	3.1	112447.275272	3	36.1	130	2	1	0	0	6.4	37	130	3109	95.725	147.19	4.64284	146.055	102	199	9.22513045744882	3.59837917032124	0.703082747431044	619	3	1	56223.637636
75157	1	108	56	1	1	0	5	28741.325333	3	31.1	109.7	1	0	1	1	7.2	37	70	1902	129.035	72.515	4.02365955555556	62.0883	116	123	8.87262736591884	2.05679144380134	0.581654294803818	307.43	3	1	14370.6626665
75159	1	110	68	1	3	0	3.22	115674.813568	3	27.4	101.6	2	1	0	0	6.1	40	118	2684.5	118.16	103.905	2.55456444444445	77.7018	99	188	9.13841463240459	2.92067886321329	0.612786489746683	457	2	1	57837.406784
75174	2	116	76	1	1	0	0.78	8722.069844	1	25.6	102.1	2	0	1	1	8.4	36	54	1399.5	65.295	64.63	2.947744	47.7477	119	114	8.82217476094608	2.04654512986909	0.578470254957507	412	2	0	4361.034922
75176	1	112	43	1	1	0	1.44	24155.3174	3	37.6	130	1	1	1	0	7.3	44	44	1942	120.685	82.59	6.63644666666667	48.425	117	66	8.25868149626424	0.979006718033942	0.706137968495383	488.21	3	1	12077.6587
75189	2	104	59	1	4	0	5	16686.635974	3	24.4	95.2	1	1	0	0	5.7	62	130	1961	85.88	64.72	1.32176533333333	36.8138	95	108	8.54286093816481	1.07826268382053	0.544934172867773	453	1	1	8343.317987
75190	1	114	41	1	3	0	1.49	101466.664794	3	28.4	107.8	3	1	0	0	8.1	34	139	2481	147.08	82.37	2.19555777777778	186.9932	99	387	9.86039736260443	7.31363290514411	0.594922737306843	502	2	1	50733.332397
75207	1	109	65	1	4	1	2.09	12697.139256	3	24.2	96.3	2	0	0	1	5.6	47	134	2177	95.03	92.54	3.11139066666667	63.2573	105	179	9.14819897543833	2.38204301575088	0.577338129496403	354.25	1	1	6348.569628
75212	2	107	55	1	3	0	4.04	91003.674395	3	26.6	93.3	1	0	0	0	5.9	54	154	2817	97.235	118.81	3.44097422222222	36.1108	97	113	8.60895161665578	1.20587978222795	0.525930101465614	434	2	1	45501.8371975
75216	1	105	54	1	3	1	1.44	121995.575344	1	33.7	108	2	1	0	1	6.8	50	158	3351.5	97.445	106.295	3.346612	72.326	96	149	8.87514731685335	1.73822149910299	0.655737704918033	368	3	1	60997.787672
75251	1	104	22	1	4	0	0.73	26181.178608	3	31.1	97.6	3	1	0	1	4.9	52	88	1244.5	43.38	88.595	3.51061333333333	43.0646	98	117	8.65399423290838	1.24681050747129	0.509394572025052	559.4	3	0	13090.589304
75256	1	106	44	1	4	0	1.42	35069.969979	1	30.2	108.2	3	1	0	0	5.9	50	173	1545	69.285	45.625	3.687668	55.1232	96	113	8.59858882962023	1.4112145577991	0.629802095459837	236	3	1	17534.9849895
75257	1	112	21	1	1	0	0.1	20360.467987	2	21.3	71.1	3	1	0	0	5.6	63	91	808.5	41.19	26.445	5.66202	3.0988	100	45	7.71868549519847	0.353501042650991	0.419964559952747	669.88	1	0	10180.2339935
75262	1	104	80	1	3	0	5	30082.493436	3	28.2	108.1	1	1	0	1	7	65	108	2410	80.585	98.865	2.58460444444444	49.134	98	101	8.50694081495189	1.00645495088893	0.619129438717068	377.98	2	1	15041.246718
75277	2	107	70	1	3	0	1.08	20620.992017	3	48.3	150.4	1	1	1	1	5.9	40	134	2324	90.09	104.615	4.19997066666667	149.45	135	155	9.25555271479773	2.49072322048715	0.837416481069042	449	3	1	10310.4960085
75278	2	118	22	1	4	1	3.35	14947.110439	3	20.7	75.5	1	1	0	0	6.7	63	87	1559	94.185	59.54	1.21027511111111	7.1085	96	60	7.96554557312999	0.507436429887743	0.42607223476298	384	1	1	7473.5552195
75306	1	106	59	1	4	0	1	18914.992551	3	21.4	87.2	1	0	0	1	4.5	56	164	1307	61.455	32.565	1.799224	31.08	101	124	8.74225490188635	1.33998084199952	0.518430439952438	549	1	1	9457.4962755
75315	2	115	67	1	3	0	3.18	121661.147213	3	28.7	107.6	1	0	0	1	4.4	38	92	1579	49.025	52.32	1.05090711111111	88.0116	92	183	9.03812754933052	3.0811137408408	0.629239766081871	507	2	1	60830.5736065
75321	2	109	25	1	4	1	1.03	38303.621446	3	29	107.5	2	1	0	0	7.4	33	111	3536.5	118.645	116.41	3.26855822222222	119.4675	91	249	9.33516522242161	4.79991506218467	0.607001693958216	441	2	1	19151.810723
75325	2	116	64	1	3	0	0.85	22395.838956	1	29.8	120.6	1	1	0	1	6.6	63	111	1996.5	72.32	48.8	2.38336	103.5828	115	165	9.15773042170389	1.83179360924568	0.659376708583926	378	2	0	11197.919478
75327	2	110	34	1	2	0	1.47	35410.622027	2	30.4	103.9	1	0	0	0	7.9	52	135	2672.5	102.265	109.735	4.83912	51.8148	107	118	8.75036627836763	1.35653231214611	0.583380123526109	574	3	1	17705.3110135
75328	2	113	24	1	3	1	5	97392.707059	3	21.3	75.7	2	1	0	0	6.4	63	96	2880.5	132.01	110.55	1.27262577777778	4.3442	104	36	7.53476265703754	0.300801016230996	0.421962095875139	733	1	1	48696.3535295
75333	1	111	44	1	2	0	3.82	37717.431279	3	29.6	101.1	2	0	0	0	5.3	34	95	2725.5	105.405	116.055	8.15053555555556	130.4293	108	320	9.75730504235805	5.53796280355916	0.619485294117647	338.21	2	1	18858.7156395
75339	1	111	34	1	3	1	2.35	73313.849879	2	37	119	3	1	0	0	7.6	59	165	2921.5	96.835	112.665	2.07881066666667	50.598	103	83	8.36042241546629	0.84849150964376	0.674985819625638	369.59	3	1	36656.9249395
75343	2	109	80	1	3	0	1.34	39615.938246	1	31.7	108.8	2	0	1	0	6.5	36	84	1798	80.36	78.925	4.229764	65.262	129	132	9.0494671463881	2.23317118684868	0.631090487238979	335	3	1	19807.969123
75346	1	110	41	1	3	0	5	101175.932876	3	28.6	100.8	1	1	0	0	6.1	48	100	1302	51.43	55.08	1.18305644444444	69.9174	91	173	8.97100392045469	2.16075312743373	0.534181240063593	344	2	1	50587.966438
75364	1	105	61	1	3	0	5	124898.008034	3	24.1	90.9	1	1	0	0	5.4	48	106	2589.5	80.32	98.43	1.59830488888889	30.6915	95	105	8.51469006119812	1.2999810157241	0.4972647702407	609	1	1	62449.004017
75375	1	104	52	1	3	0	1.06	25140.050469	2	44.4	140.7	1	1	1	1	6	42	111	3065	134.685	134.095	7.56665022222222	114.5341	178	134	9.38647616968305	2.01696856306715	0.832544378698225	211.57	3	1	12570.0252345
75382	2	115	54	1	1	1	0.57	25787.902339	2	28.7	104.1	3	1	0	1	6.2	33	115	2698.5	78.23	128.14	5.21356	29.1295	113	66	8.22389538017882	1.23930811803189	0.582866741321389	314	2	0	12893.9511695
75390	2	111	36	1	4	1	4.77	30759.836418	3	28.6	94.5	1	1	1	1	6	33	108	2361.5	124.63	55.61	7.73082133333333	113.8995	133	342	10.0320126847244	5.84220435925885	0.536018150879183	253	2	1	15379.918209
75416	2	116	61	1	3	0	1.08	22395.838956	3	39.9	135	3	1	0	1	7.6	22	128	908	31.56	35.295	6.913056	183.33	97	232	9.32830116960975	6.87852557179157	0.786713286713287	387	3	1	11197.919478
75418	2	114	64	1	1	0	4.04	15353.610472	3	27.5	93.7	1	1	0	1	6.3	55	134	3326.5	125.405	95.025	1.09167333333333	21.6972	99	67	8.10666528896561	0.69431405894521	0.53788748564868	446	2	1	7676.805236
75456	1	113	80	1	3	1	4.35	37361.717941	3	23.7	98.2	2	1	0	1	7.3	54	95	1697	50.78	84.675	1.30102133333333	25.0992	94	67	8.05484022110102	0.800647925361801	0.560182544209926	411.52	1	1	18680.8589705
75492	1	118	27	1	2	0	3.58	37918.696339	3	29.3	101	2	1	0	0	4.9	45	113	2603.5	217.43	91.665	2.428468	46.728	109	115	8.74313283003245	1.51680155040449	0.551310043668122	404	2	1	18959.3481695
75495	2	115	66	1	1	1	0.86	19135.609381	1	43.1	140.6	1	0	1	0	2.9	27	78	1659.5	54.88	61.515	22.6624182222222	60.6312	116	71	8.32312288758774	1.69730412112687	0.769567597153804	271	3	0	9567.8046905
75505	1	112	67	1	3	0	5	64495.736726	3	23.9	92.4	1	1	1	1	5.1	48	56	1497.5	83.1	35.3	2.80622222222222	42.059	130	136	9.08704215563169	1.71933607691943	0.533487297921478	293.52	1	1	32247.868363
75532	2	106	36	1	2	0	1.34	54740.44076	1	31.3	103.5	2	1	0	0	5.3	57	152	2896	131.325	100.575	0.753711111111111	29.106	94	67	8.05484022110102	0.687126734005854	0.612426035502959	527	3	1	27370.22038
75533	2	111	21	1	4	1	3.03	32391.173997	2	20.7	76.4	1	1	0	0	5.8	62	90	2132	122.92	60.36	0.808241777777778	6.8172	90	53	7.77695440332244	0.462070440601488	0.44212962962963	845	1	1	16195.5869985
75562	2	116	66	1	1	0	3.18	12272.543089	3	25.4	103	3	1	0	1	7.4	30	113	3427	126.785	165.205	2.00262222222222	63.08	99	147	8.89240525635338	3.1887051856857	0.565312843029638	447	2	1	6136.2715445
75571	1	117	57	1	4	0	5	12280.116337	3	27	93.8	1	1	0	0	7	50	101	1904	95.19	46.38	1.88814488888889	18.864	93	58	7.89989532313973	0.669773476763642	0.576875768757688	507	2	1	6140.0581685
75576	1	116	47	1	1	1	4.96	24241.697385	3	26.9	102.7	1	0	1	0	5.6	46	121	2391	169.53	120.72	3.41203866666667	35.3249	381	83	9.66849280236335	1.13956816772998	0.550965665236052	258.22	2	1	12120.8486925
75616	1	105	30	1	3	1	1.31	25393.755653	2	31.8	118.5	1	1	0	1	5.1	43	74	3099	108.74	124.075	2.61760488888889	32.635	100	54	7.90100705199242	0.832709188476685	0.636754433100484	350	3	1	12696.8778265
75647	2	109	28	1	2	0	3.18	56587.557076	3	21.3	82.4	1	1	0	0	5.1	56	116	2786.5	127.74	112.09	2.22634666666667	22.9854	94	117	8.61232153650781	1.19758684703607	0.467650397275823	368	1	1	28293.778538
75669	1	118	64	1	4	1	5	15888.791459	3	22.2	88.5	1	0	0	0	6	71	163	1975	101.315	63.525	1.68925777777778	29.4455	108	111	8.69851424787661	0.941457735388395	0.516637478108581	632	1	1	7944.3957295
75689	2	117	58	1	1	0	1.06	16976.044422	1	24.3	97.9	2	0	0	1	6.4	51	132	1771	71.715	61.31	1.33101111111111	23.03	99	62	8.02910705461974	0.773510323732263	0.539393939393939	361	1	1	8488.022211
75690	1	110	34	1	2	0	1.38	54155.172735	1	22.5	76.7	1	0	0	1	5.7	62	97	1995.5	96.255	66.96	0.823392	9.9099	103	75	8.259069921206	0.629919348965057	0.45763723150358	389	1	1	27077.5863675
75698	2	107	22	1	3	0	5	71920.424437	3	34.8	111.8	1	0	0	1	4.7	40	112	3947	144.35	152.285	3.21235377777778	39.078	104	74	8.2553088117856	1.09674554951311	0.604978354978355	426	3	1	35960.2122185
75714	1	105	54	1	4	0	5	23865.328764	3	23.9	88.8	2	1	1	0	5.7	35	97	2850.5	194.17	94.145	3.05216888888889	74.7082	156	278	9.98432994038023	4.60431469837283	0.52794292508918	431	1	1	11932.664382
75721	1	118	32	1	3	0	0.7	8430.461388	2	32.6	100.2	2	1	0	0	3.4	10	213	9479.5	454.485	418.265	2.454928	55.2288	103	139	8.87605574080038	7.61671375084699	0.579525737420474	1550	3	0	4215.230694
75754	1	109	55	1	3	0	0.61	22247.803172	3	28.7	104.6	2	1	1	0	6.9	50	125	2729	99.44	120.25	3.21884888888889	54.5292	99	122	8.7059937143079	1.51658631391143	0.619668246445498	622	2	0	11123.901586
75758	1	105	47	1	4	0	5	27565.280684	3	20.6	86.2	1	1	0	0	5.4	51	121	1907.5	77.99	48.595	1.88054488888889	29.4468	96	123	8.68338536628031	1.47132723861508	0.480758505298383	520	1	1	13782.640342
75789	1	110	58	1	3	0	5	118943.806246	2	27.5	109.9	2	1	1	1	7.3	45	75	2110	114.605	63.715	1.85114666666667	34.9771	123	69	8.35314367940973	1.02721198550397	0.575392670157068	306	2	1	59471.903123
75795	1	106	79	1	2	0	1.29	10691.348313	1	30.6	117.5	3	0	1	0	4.8	59	99	2604	91.865	61.835	2.434684	75.8625	101	128	8.77400360020093	1.45193223050793	0.693624557260921	360	3	1	5345.6741565
75814	1	109	28	1	3	1	0.04	30352.872751	3	41.5	123.5	1	1	0	0	9	39	169	3063.5	120.67	118.58	3.45423777777778	118.872	88	180	8.97714648480847	2.68489246166246	0.720536756126021	215	3	0	15176.4363755
75826	1	109	70	1	2	0	2.05	13836.641113	2	33.6	119.3	1	0	1	1	5.7	48	51	633.5	45.895	21.61	5.89541111111111	65.5944	162	107	9.06727798913434	1.43722218708824	0.678612059158134	456	3	1	6918.3205565
75837	1	105	55	1	3	0	2.27	77146.195438	2	24.5	92.2	1	1	0	1	5.8	48	132	2487.5	89.85	106.215	1.40427777777778	27.336	99	89	8.39060903930679	1.10847496612275	0.527761877504293	347	1	1	38573.097719
75838	1	104	80	1	3	0	5	30874.138	2	26.2	94.2	1	1	0	0	5.4	48	57	1202.5	51.315	35.89	1.10585022222222	38.8944	104	118	8.72192834304709	1.44707126863852	0.571601941747573	197	2	1	15437.069
75896	1	115	26	1	3	0	2	93428.659379	3	28.6	101.2	3	1	0	0	5.8	27	99	3394	134.59	137.755	1.96344044444444	35.5484	96	87	8.33710912956247	1.93222643882374	0.55819084390513	524.35	2	1	46714.3296895
75921	2	108	76	1	1	0	5	9729.834862	3	30.2	114	1	1	1	0	5.4	47	81	1434	61	44.78	6.00257066666667	28.224	123	51	8.0508628075368	0.709695950442623	0.650684931506849	237	3	1	4864.917431
75923	1	104	80	1	3	0	3.87	31794.180514	3	25	95.5	1	1	0	1	5.4	54	93	1993.5	78.935	59.915	1.68269111111111	23.7595	99	69	8.1360791741719	0.779700767789699	0.596875	602	2	1	15897.090257
75934	1	113	46	1	3	1	0	113334.622057	1	26.4	101	3	0	0	0	4	33	201	2532	98.78	109.335	0.903990222222222	56.484	80	139	8.62335338724463	2.65490904925905	0.56965595036661	375.8	2	0	56667.3110285
75960	2	118	76	1	2	0	2.53	6954.469397	2	21.6	83	1	0	0	0	3.3	73	101	2240	69.93	83.695	0.216421333333333	15.642	86	77	8.10500553754725	0.604532280389969	0.464465584778959	448	1	1	3477.2346985
75964	1	104	71	1	3	0	5	50140.730313	3	21.5	85.3	1	1	0	1	7.1	50	100	3320.5	189.48	111.58	1.51906222222222	17.4174	99	76	8.23270600986098	0.900841040593591	0.49164265129683	382.67	1	1	25070.3651565
75970	1	109	30	1	3	0	0.93	18996.953296	1	29.5	101.1	3	1	0	0	6.6	72	163	3518	95.295	79.895	1.94157866666667	33.8257	103	83	8.36042241546629	0.68084574261505	0.59053738317757	525	2	0	9498.476648
76018	1	114	31	1	3	0	1.52	18041.451144	3	36.7	119.4	1	1	0	0	6.1	34	127	4222.5	143.59	188.665	6.85018933333333	91.5008	92	149	8.83258770243455	2.67084123054815	0.660398230088496	393	3	1	9020.725572
76019	1	109	29	1	4	0	0.06	48769.378136	3	17.3	79	3	1	0	0	5.5	34	140	3951.5	157.075	137.62	5.87136	20.706	107	131	8.85487897710311	2.33875864881805	0.427489177489178	577	1	0	24384.689068
76023	2	118	67	1	1	0	5	6491.287927	3	31.2	110.9	1	1	1	1	5.9	82	129	1624.5	75.08	68.345	0.828473333333333	13.4946	117	26	7.32712329225929	0.198913632312275	0.613384955752212	399	3	1	3245.6439635
76025	2	104	51	1	3	1	5	92610.681906	3	25.3	95.5	2	1	0	1	7.6	59	136	2186	114.89	61.56	1.10132666666667	27.5415	96	80	8.25322764558177	0.821671442086059	0.532329988851728	426	2	1	46305.340953
76067	1	114	26	1	3	0	2.82	78552.574966	2	22.8	82.2	1	1	0	0	5.4	39	131	4277.5	94.58	122.665	1.03940533333333	13.3988	103	69	8.17568831226695	0.976869301292437	0.479859894921191	737	1	1	39276.287483
76069	1	116	44	1	1	0	4.25	23768.931994	3	30.7	95	1	1	0	1	5.6	25	74	2466.5	82.61	79.565	1.516784	101.61	109	300	9.7019831763254	6.46425373791024	0.541002277904328	369.24	3	1	11884.465997
76071	1	116	34	1	3	0	5	59666.073066	3	23.5	88.4	1	1	0	0	4.8	39	90	3196	102.84	124.435	1.22072888888889	25.3656	89	96	8.35983738064003	1.43892906931051	0.466983623877443	419.24	1	1	29833.036533
76072	1	105	73	1	3	0	0.64	18608.299222	1	25.9	98.3	3	1	0	1	5.8	44	83	1407	54.92	58.785	4.06296	31.5684	107	84	8.41049845274528	1.17645790136789	0.561714285714286	600	2	0	9304.149611
76073	2	114	21	1	3	1	5	63025.740939	3	20.2	74.4	1	0	0	0	5.2	53	73	2243	116.21	88.085	1.71957644444444	5.734	100	54	7.90100705199242	0.542551861308722	0.413333333333333	483	1	1	31512.8704695
76084	1	108	48	1	4	0	4.67	26745.112107	3	30.9	104.7	1	1	0	0	7	50	149	2346.5	113.875	105.915	3.32682	44.3846	101	99	8.5170931864159	1.18037049938653	0.609075043630018	631.49	3	1	13372.5560535
76110	1	109	22	1	3	0	0.5	27906.256109	1	17	76.6	3	0	1	0	6	35	49	2541.5	66.32	54.395	7.39859733333333	18.4672	331	141	10.0577310851953	2.37907938878813	0.408533333333333	338	1	0	13953.1280545
76120	1	116	40	1	1	0	1.31	23511.951951	3	27.2	92.1	1	1	0	0	4.1	52	88	2685.5	179.56	78.245	1.26711777777778	22.9537	96	75	8.1886891244442	0.815285922919833	0.517125210555868	406.61	2	1	11755.9759755
76137	1	118	56	1	2	1	5	15017.613796	3	26	93.5	1	1	1	0	6.7	30	134	2391.5	133.27	96.145	4.679936	74.0145	131	230	9.6201294515644	4.47080183891002	0.550972304065999	332	2	1	7508.806898
76144	2	116	80	1	3	1	0.86	42198.830606	1	32.4	118.8	2	1	0	0	5.4	43	100	1585	62.685	57.275	2.66233955555556	47.9896	94	79	8.21959545417708	1.20706023854916	0.68630849220104	428	3	0	21099.415303
76151	2	115	55	1	3	1	0.57	33699.274173	1	23.9	95.3	3	1	0	0	6.2	39	120	1842.5	34.16	36.41	4.39334666666667	52.6917	112	154	9.06230429314878	2.46645512967758	0.559929494712103	698	1	0	16849.6370865
76159	2	113	75	1	3	1	2.19	50352.421236	3	29.4	118.3	1	1	1	0	6.4	55	76	1344	76.335	46.445	4.95435111111111	144.443	215	240	10.1581297709097	3.02409649787195	0.655401662049862	658	2	1	25176.210618
76161	1	109	34	1	3	0	1.61	18795.361752	3	40.1	131.9	1	1	0	0	7.6	39	152	2641	90.625	112.8	5.64796888888889	118.6137	95	157	8.9169755163889	2.55924382237822	0.756307339449541	569	3	1	9397.680876
76174	1	105	21	1	3	1	2.35	114426.433582	2	20.2	77.8	1	1	0	0	5.5	66	88	2275.5	64.425	75.095	1.55653155555556	4.7744	90	33	7.3031700512368	0.277940204512982	0.421451787648971	558	1	1	57213.216791
76190	2	108	48	1	3	1	1.03	30183.161296	2	27.5	100.2	3	1	0	0	6.3	59	151	3807.5	115.745	182.5	1.765628	35.7632	112	90	8.52516136106542	0.926089405518288	0.544269418794134	580	2	1	15091.580648
76220	2	113	56	1	3	0	5	112958.664094	3	25.8	92	1	1	0	1	5.1	66	118	3147.5	124.835	104.985	1.90707688888889	28.35	100	93	8.4446224985814	0.814751732387552	0.528735632183908	460	2	1	56479.332047
76248	2	114	50	1	1	0	3.58	25679.707583	3	31.4	99.3	1	0	0	0	4.8	60	107	2462.5	90.125	66.12	1.73963022222222	21.3003	97	55	7.88889698317591	0.512593707104093	0.557239057239057	494	3	1	12839.8537915
76261	2	105	20	1	4	1	1.89	22584.028697	3	22.7	77.4	1	1	0	0	5.6	62	70	1274	72.015	54.915	1.05869466666667	7.8368	96	56	7.89655270164304	0.472146617078495	0.460988683740322	580	1	1	11292.0143485
76264	2	106	80	1	3	1	3	28215.682236	3	20.2	80.8	1	1	0	0	4.1	75	107	2002	58.13	69.185	0.830355555555556	9.8118	99	55	7.90930585480712	0.423604227218528	0.471137026239067	639	1	1	14107.841118
76267	1	118	63	1	1	0	2.53	9352.902688	1	43.1	139.9	2	0	1	1	7.8	44	112	1409.5	65.66	54.47	7.29570133333333	65.0881	122	77	8.454679286027	1.12364896568035	0.758265582655827	541	3	1	4676.451344
76277	1	113	80	1	3	0	0.97	15507.05716	2	31.3	107.9	2	1	0	0	6.1	40	65	2293	72.39	85.89	1.94341511111111	38.7387	94	80	8.23217423638394	1.22113591826979	0.614464692482916	325.18	3	0	7753.52858
76285	1	116	40	1	3	0	4.72	72185.235437	3	23.6	85.7	1	1	0	0	7	66	177	2232	104.81	78.16	1.80447333333333	31.3191	92	134	8.72648119644001	1.14744090263572	0.487208641273451	320.69	1	1	36092.6177185
76306	2	109	66	1	3	0	5	171075.161241	3	23.5	96.6	1	1	0	0	5.7	65	100	2077	60.335	92.055	1.30116266666667	24.6164	103	69	8.17568831226695	0.679335820912802	0.535773710482529	461	1	1	85537.5806205
76325	1	104	64	1	4	1	0.7	9344.032032	2	27.5	95	3	0	1	0	11.2	44	158	2321.5	122.945	67.7	3.10940666666667	35.55	108	105	8.6429443967218	1.37442175743242	0.61014771997431	560	2	0	4672.016016
76377	2	109	36	1	3	1	1.77	20206.205749	2	24.7	92.3	2	1	0	0	7.5	34	136	1999	48.935	49.955	2.39565511111111	30.1938	102	98	8.5167931113949	1.71326434854164	0.535693557748114	302	1	1	10103.1028745
76390	1	104	23	1	4	1	0.7	40965.291934	3	18.8	74.8	2	1	0	0	4.8	44	100	3918.5	135.14	157.48	1.14946844444444	4.8706	104	44	7.73543335249969	0.552824129606182	0.434126523505514	990.15	1	0	20482.645967
76408	1	115	48	1	1	1	0.33	26290.842878	1	23.4	84.2	3	1	0	1	4.5	53	99	4723	205.695	218.515	0.481786666666667	14.5152	93	67	8.04414493198428	0.706264278151044	0.46187602852441	786.26	1	0	13145.421439
76468	2	115	73	1	3	0	4.45	17858.735151	1	26	95.8	1	1	0	1	5.9	51	109	1885	86.16	56.32	1.95377777777778	27.8124	99	80	8.28399930424853	0.941186721186129	0.554719166184134	460	2	1	8929.3675755
76509	1	117	24	1	4	1	0.44	21871.943842	3	21.2	76.7	1	1	0	0	7.1	59	95	1146	44.425	48.87	0.356026666666667	10.8342	74	82	8.01763715990848	0.742309886841747	0.452774498229044	553	1	0	10935.971921
76527	2	106	68	1	3	0	4.13	95142.071626	3	22.6	90.7	2	1	0	0	4.5	62	125	2659.5	93.63	125.38	1.24156844444444	17.99	92	62	7.95577578153419	0.614209740073144	0.500551876379691	638	1	1	47571.035813
76534	1	118	52	1	3	1	1.11	14440.09554	3	33.1	112.7	3	1	0	1	5.1	42	127	1056.5	42.27	21.76	3.07144888888889	138.9501	79	258	9.22926025682869	3.75892530070217	0.631372549019608	476	3	1	7220.04777
76541	1	108	26	1	4	0	1.93	41614.381637	1	27.4	91.3	3	1	0	0	4.5	37	177	2032.5	108.9	68.535	1.593384	44.8415	92	151	8.84592123330402	2.2615242975914	0.542483660130719	445.22	2	1	20807.1908185
76543	1	108	40	1	3	0	0.71	21491.365755	3	28.1	94.8	2	1	0	0	4.6	43	111	1659	58.21	79.495	3.83946444444445	38.0248	108	113	8.71637186527662	1.49827251318762	0.553415061295972	350	2	0	10745.6828775
76548	1	114	62	1	1	0	2.77	9880.52892	2	33	111.9	2	0	1	1	6.9	58	75	2132	98.145	84	10.92212	37.6138	167	71	8.68752650889813	0.748067720641854	0.65669014084507	175	3	1	4940.26446
76549	2	105	74	1	1	1	0.85	13267.906234	1	26.6	103.2	3	0	0	1	5.5	29	67	595	25.915	18.355	1.20693111111111	16.3878	95	38	7.49831587076698	0.837096367731761	0.583050847457627	189	2	0	6633.953117
76550	2	106	70	1	4	0	1.91	13105.407795	1	25	93.5	2	0	0	1	4.5	63	178	1961.5	99.6	42.74	1.40845066666667	17.385	110	54	7.99631723179675	0.513415540088038	0.546144859813084	1020	2	1	6552.7038975
76553	2	107	22	1	3	1	0.51	79495.059	2	21.3	78.1	1	0	0	0	5.8	26	86	975.5	38.655	38.855	2.77353244444444	35.3438	81	239	9.177765526044	5.01722025613784	0.468787515006002	423	1	0	39747.5295
76557	1	109	54	1	2	0	0.74	25776.13569	1	27.8	95.5	2	1	0	1	5.2	39	169	2569	150.135	91.525	3.21711288888889	38.2165	100	111	8.62155320674048	1.63886713442691	0.592431761786601	478	2	0	12888.067845
76589	2	112	38	1	3	1	1.11	18695.061445	2	21.2	84.5	2	1	0	0	4.8	52	101	1132	67.14	32.465	0.946497333333333	8.151	92	37	7.43955930913332	0.421500910905626	0.457746478873239	457	1	1	9347.5307225
76601	2	106	39	1	3	0	2.58	45913.92991	3	24.8	97.8	2	1	0	0	4.2	58	110	3242.5	103.09	148.85	0.996202666666667	27.0272	103	73	8.23204124881808	0.79173155357805	0.543333333333333	574	1	1	22956.964955
76633	2	107	48	1	4	1	5	20766.619579	3	24.4	90.4	1	0	0	0	6.1	54	124	2713.5	77.54	89.685	2.98334622222222	55.9308	95	195	9.13372926960434	2.11378890310639	0.515981735159817	377	1	1	10383.3097895
76669	2	118	63	1	2	1	1.68	7279.634949	1	22.8	89.8	1	1	1	1	5.5	70	122	2038	85.66	51.1	2.64621777777778	20.708	128	74	8.46294817656384	0.638311689351414	0.519675925925926	540	1	1	3639.8174745
76675	2	104	48	1	4	0	5	16617.604867	3	24	93.5	1	1	1	1	7.3	36	125	1953	87.745	66.745	2.04586933333333	55.0335	153	171	9.47895429733515	2.91171695109388	0.509259259259259	318	1	1	8308.8024335
76687	2	106	79	1	1	1	2.1	13167.023746	3	24	96.1	2	0	1	1	4.6	46	33	3068.5	122.005	130.27	0.0352302222222222	18.2557	102	52	7.88306935130575	0.710972407372914	0.531820697288323	249	1	1	6583.511873
76733	1	116	77	1	3	0	2.26	50559.292997	3	38.4	129.1	2	1	0	1	5.1	43	62	1496	56.895	75.6	2.973972	93.3296	95	129	8.72054211540227	1.92520644603191	0.781004234724743	554.65	3	1	25279.6464985
76753	2	105	61	1	3	0	2.13	18470.244689	2	21.7	77.2	3	1	0	1	4.3	48	59	4158.5	139.65	147.06	1.21602666666667	5.7828	106	42	7.70796153183549	0.466381855395411	0.443168771526981	862	1	1	9235.1223445
76754	1	112	76	1	1	0	5	14696.760276	3	29	107.5	1	1	0	1	6.3	42	162	1858.5	50.225	69.215	1.797664	54.23	92	113	8.55602921520144	1.69908775043179	0.585193249863909	693.12	2	1	7348.380138
76817	2	108	54	1	1	0	3.18	26363.644989	1	19.6	75.3	3	1	0	0	6.2	79	67	1626	51.42	28.2	2.20739022222222	5.6959	96	49	7.76302130901852	0.339237338676755	0.430039977155911	962	1	1	13181.8224945
76818	1	110	80	1	3	0	3.22	37858.30025	3	24.7	98.4	2	1	1	1	7.1	47	79	2307	101.445	100.985	0.932008	27.5216	101	73	8.21243277742971	0.981550619103931	0.569115095430885	258	1	1	18929.150125
76837	1	107	40	1	4	0	4.35	17473.741348	1	22.7	79.5	1	1	0	0	5.6	51	134	1714.5	77.53	45.885	1.348172	16.3705	101	100	8.52714352226941	1.05008865242526	0.474626865671642	378	1	1	8736.870674
76842	2	111	62	1	2	0	5	14525.01499	2	26	100.7	2	1	0	1	3.9	71	123	3034	137.485	124.14	0.973864	71.757	102	178	9.11360918301641	1.57980748826589	0.580069124423963	509	2	1	7262.507495
76854	2	109	36	1	3	0	5	87972.339791	3	33.5	112.9	1	0	0	0	5.5	41	127	2465	103.495	85.9	3.25672177777778	52.9774	97	98	8.46653127661401	1.45940562106762	0.628619153674833	320	3	1	43986.1698955
76856	2	116	20	1	3	0	1.26	89541.257559	3	27.6	97	3	1	0	0	6.2	38	88	1603	42.48	59.935	4.00261333333333	16.608	104	46	7.77988511507052	0.713515412747294	0.563625798954097	398	2	1	44770.6287795
76859	2	115	32	1	4	1	3.33	27482.399122	2	28.9	96.2	3	1	0	0	7	28	106	1682	45.285	59.77	2.32771111111111	45.4272	102	129	8.791638037086	2.63181119296162	0.597515527950311	441	2	1	13741.199561
76872	1	109	66	1	3	0	2.05	82574.305572	1	30.9	114	2	1	1	0	6.7	46	168	774	41.41	28.88	56.0841013333333	108.976	218	197	9.97455161096713	2.77148316394299	0.68019093078759	365	3	1	41287.152786
76878	2	111	30	1	3	1	3.6	113052.002114	3	37.2	124.8	1	1	0	1	6.7	30	155	1635	76.25	48.385	9.341592	203.918	111	302	9.72681003812726	6.33044853490313	0.663124335812965	327	3	1	56526.001057
76885	1	115	51	1	3	0	4.4	90950.105175	3	31.3	105.7	2	1	0	0	6.5	57	140	2446	91.705	108.66	1.68395911111111	74.4403	93	162	8.9270486478257	1.69770955690645	0.621764705882353	341.41	3	1	45475.0525875
76892	1	118	62	1	3	1	0.7	11559.399792	1	25.9	105.3	2	1	0	1	3.7	41	85	2987.5	149.045	138.495	2.95621644444444	55.9767	116	123	8.87262736591884	1.98583947164946	0.563402889245586	534	2	0	5779.699896
76899	2	117	60	1	4	0	2.31	14007.01612	3	23	84.1	1	1	0	1	8.6	40	88	1728	78.585	62.865	1.079136	13.5801	90	63	7.94979721616185	0.890436900706456	0.495580436063642	309	1	1	7003.50806
76915	2	106	63	1	1	0	5	12375.602168	3	31.6	121.1	2	0	0	1	5.1	40	95	2099.5	72.95	101.125	7.29736	29.1159	99	46	7.73061406606374	0.783226340275723	0.635695538057743	307	3	1	6187.801084
76934	1	106	41	1	4	0	3.63	96516.097108	3	25	93.4	1	1	0	0	5.1	38	80	2367	104.74	98.955	2.34282666666667	51.9436	98	162	8.97941663334301	2.55770041718597	0.540509259259259	447	2	1	48258.048554
76954	2	111	48	1	4	1	1.54	37020.239605	3	30	95.1	1	1	0	0	5.1	43	144	1105	34.655	32.07	4.37109333333333	71.6982	103	211	9.29343994114576	2.70147138602027	0.555490654205608	386	3	1	18510.1198025
76963	1	105	39	1	4	0	5	31116.449051	3	24.1	89.1	1	1	0	0	7.3	51	133	3396.5	130.985	166.32	1.5808	32.9206	89	121	8.59127973476894	1.37984700067308	0.500561797752809	313	1	1	15558.2245255
76965	1	109	35	1	4	0	5	21960.980347	3	30.1	98.5	2	1	0	0	6.8	57	125	1213.5	90.02	51.87	2.01002666666667	41.9755	97	111	8.59109399925577	1.10923122979171	0.627388535031847	539	3	1	10980.4901735
76968	2	109	34	1	2	0	0.84	65162.154985	1	39.2	118.9	1	1	0	0	7.3	52	108	2270.5	147.135	71.21	9.93708666666667	41.3952	109	68	8.21770840684531	0.764453752054734	0.666106442577031	273	3	0	32581.0774925
76969	2	113	52	1	3	0	3.81	99930.763883	3	22.7	97.2	3	1	0	0	5.1	38	76	2264.5	66.785	83.37	1.39392	53.0656	107	146	8.9632882756103	2.52427242206805	0.525405405405405	738	1	1	49965.3819415
76972	2	107	57	1	2	0	1.65	22108.152694	2	27.9	92.8	1	0	1	0	6.3	50	92	2564	93.235	109.85	1.49584844444444	43.3124	104	138	8.87849740373863	1.54721009826866	0.555023923444976	477	2	1	11054.076347
76977	1	116	69	1	1	0	1.74	12137.782649	2	19.3	79.9	3	1	0	1	5.7	51	132	1226.5	60.955	50.095	0.698691111111111	11.9498	96	71	8.13388088794921	0.812780849304921	0.482487922705314	764.16	1	1	6068.8913245
76990	1	112	21	1	3	1	5	83274.538436	2	21.3	82.7	3	1	0	0	6.6	50	102	1968.5	105.185	87.935	16.160204	18.7797	109	94	8.5414954839392	1.08511601610187	0.455898566703418	720.59	1	1	41637.269218
77013	2	106	25	1	3	1	5	46049.388149	3	20.8	83.8	1	1	0	0	4.8	45	116	3839	148.48	116.35	1.23490133333333	9.7572	81	46	7.52994337060159	0.605270393713947	0.473981900452489	619	1	1	23024.6940745
77017	1	110	34	1	3	0	2.82	85549.063819	3	32.2	104.5	1	1	0	1	6.5	38	165	2879.5	115.06	142.56	3.57871955555556	60.6325	96	136	8.78385589664394	2.07728268501361	0.6068524970964	347	3	1	42774.5319095
77021	2	116	43	1	1	1	2.18	29174.245683	3	29.2	101.8	1	1	0	0	5.4	54	83	1735.5	80.93	64.825	1.60250577777778	23.2576	94	56	7.87549929244521	0.618002098159218	0.539194915254237	518.31	2	1	14587.1228415
77029	1	109	48	1	4	1	0.52	31671.638032	2	26.2	93.5	1	1	0	0	7.3	60	137	3290	207.9	105.195	4.01016	30.894	107	96	8.5440298453698	0.935116398956846	0.546144859813084	241	2	0	15835.819016
77046	2	113	62	1	3	0	2.23	106961.090328	2	27.8	105.1	2	0	0	1	7.4	46	120	2816	65.555	79.195	3.37375866666667	55.2177	112	122	8.82937273546841	1.6822880972112	0.584538375973304	515	2	1	53480.545164
77047	2	104	28	1	4	1	3.17	29122.658211	2	26.4	84.1	2	1	0	0	4	37	78	1194	50.91	37.905	0.635537777777778	12.5105	92	58	7.88908440703551	0.817128426064506	0.514058679706602	580	2	1	14561.3291055
77050	2	111	31	1	3	0	0.63	24328.475589	3	35.9	118.7	1	1	0	1	6.5	45	103	3097	145.255	92.99	2.38326666666667	95.2101	92	157	8.8848872018374	2.15305042318078	0.667604049493813	383	3	0	12164.2377945
77095	2	109	46	1	3	0	5	104496.759347	3	25.7	90.5	1	1	1	1	6.4	52	101	1162.5	38.615	43.4	2.57068355555556	16.7025	126	58	8.20357773693795	0.639375838697046	0.502777777777778	422	2	1	52248.3796735
77100	1	111	63	1	2	0	3.33	13038.6915	1	27.4	107.4	3	1	1	0	4.8	38	147	1616	63.495	58.58	2.27136	136.4432	137	285	9.87932292553683	4.91860079599514	0.603370786516854	511.3	2	1	6519.34575
77105	1	110	76	1	3	0	1.23	17091.575723	3	28.8	107.8	2	1	1	1	5.9	53	102	1166.5	37.225	38.39	3.24795777777778	46.866	108	97	8.56369502506766	1.16797202164808	0.637115839243499	512	2	1	8545.7878615
77111	1	112	61	1	3	0	0.82	16350.712449	2	49.4	145	1	1	1	1	9.1	37	45	1807.5	64.035	68.455	16.0510186666667	241.12	229	267	10.3278234813945	4.36805203370391	0.838635049161365	194.87	3	0	8175.3562245
77116	1	105	21	1	3	0	1.44	98593.328277	1	19.3	69.5	3	1	0	0	4.6	45	110	1872	67.475	65.885	1.17923022222222	5.9445	93	117	8.60162624739107	1.32512204431338	0.412462908011869	551	1	1	49296.6641385
77132	2	115	25	1	4	1	3.33	31872.278375	3	23.2	83	1	1	0	0	5.7	40	117	1796	77.47	84.135	1.36185555555556	8.73	96	43	7.63240112660145	0.596750141688135	0.521356783919598	389	1	1	15936.1391875
77151	1	113	34	1	3	0	1.23	24301.531995	3	21	82.2	1	1	0	0	7.2	43	131	3675	95.735	183.27	1.56019555555556	30.2892	102	156	8.98168163997386	2.09525304333656	0.444324324324324	429.69	1	1	12150.7659975
77158	1	109	20	1	3	0	0.5	27906.256109	3	23.1	81.7	1	0	0	0	5.4	49	99	2110.5	144.16	101.52	3.85382666666667	13.3934	99	71	8.16465254661596	0.789557828062517	0.469810235767683	322	1	0	13953.1280545
77192	2	109	57	1	3	0	1.43	26571.752584	3	32.2	111.1	2	0	0	1	6.4	29	87	2102.5	67.245	52.745	13.2769191111111	92.661	106	178	9.15207546384421	3.77872998207367	0.63704128440367	608	3	1	13285.876292
77194	1	116	60	1	1	1	0.71	12137.782649	1	29.8	107	1	0	0	1	5.7	40	173	1092	52.685	53.575	2.24762133333333	40.782	104	86	8.40559101483493	1.34050909256001	0.621009866511898	529.5	2	0	6068.8913245
77241	2	110	27	1	4	1	4.63	38695.980428	3	25.6	84.3	1	1	0	0	5.4	67	85	2565	184.93	91.18	1.05656888888889	11.1168	98	51	7.82364593083495	0.406540615652994	0.505092869982025	543	2	1	19347.990214
77246	1	105	68	1	1	1	1.57	11115.739019	3	24.8	99.4	1	1	0	0	5.1	55	101	2431.5	81.035	87.355	0.889752888888889	40.764	92	105	8.48260174664662	1.22241743792995	0.535849056603774	459	1	1	5557.8695095
77254	2	110	36	1	4	0	5	20899.11415	3	22.8	79.2	3	1	0	1	5.6	51	107	1876	175.565	43.325	1.31000088888889	12.6664	93	79	8.20890016506033	0.824640509468795	0.45	512	1	1	10449.557075
77256	2	105	30	1	3	0	1.2	14239.380193	3	28.6	110.2	1	1	0	1	5.5	30	80	2367	63.985	70.36	2.36699111111111	70.4216	95	138	8.7879833961978	2.99583924173645	0.583377448385389	337	2	1	7119.6900965
77257	1	108	61	1	4	0	3.09	8149.392388	2	30.6	104	2	0	0	0	4.4	51	90	2646	86.68	127.18	3.45507822222222	24.219	102	55	7.9391588179568	0.640151947947143	0.616113744075829	582.89	3	1	4074.696194
77284	1	113	65	1	3	0	3.93	112505.76876	3	22.8	93	2	1	1	0	5.1	44	178	3286	163.16	132.625	4.73387377777778	33.18	134	105	8.85865296954849	1.48951543522029	0.515521064301552	416.49	1	1	56252.88438
77314	2	117	76	1	1	0	3.03	8697.389948	3	42	125.1	1	1	0	1	7.3	64	90	1848	102.1	72.1	2.20975866666667	21.6961	96	32	7.33693691370762	0.291648237675052	0.709988649262202	206	3	1	4348.694974
77331	2	112	54	1	3	0	4.48	82089.635802	3	26.4	96.4	1	1	0	0	7.1	49	105	2953.5	105.725	127.13	1.26244444444444	23.7384	89	67	8.00018180856316	0.817183077597346	0.518558364712211	460	2	1	41044.817901
77332	2	112	36	1	3	1	1.11	17276.502316	2	44.8	139.5	1	1	0	1	7.1	41	115	2343.5	56.82	106.48	3.22820266666667	74.053	94	88	8.32748441618826	1.34277569210997	0.799885321100917	312	3	1	8638.251158
77346	2	104	30	1	4	0	1.97	31068.149479	3	39.9	133.3	1	1	0	0	5.7	27	78	2495.5	121.45	110.05	11.9408177777778	107.9823	100	140	8.85366542803745	3.33860411431536	0.73646408839779	241	3	1	15534.0747395
77348	2	116	78	1	3	0	5	74482.766537	3	25.5	100.7	2	0	0	1	6.5	48	165	1837	115.575	76.49	1.65220666666667	26.5965	95	66	8.05038445306702	0.87820292699742	0.54967248908297	377	2	1	37241.3832685
77365	1	107	23	1	4	1	3.17	22679.914776	3	21.8	72.6	1	1	0	0	5.8	62	70	2602	182.765	77.49	1.18668044444444	3.9444	100	46	7.74066440191724	0.371311425243296	0.436298076923077	906	1	1	11339.957388
77380	1	110	46	1	3	0	5	104467.310324	3	27.6	94.3	1	1	0	0	8.3	44	157	3462	102.29	155.615	2.354916	25.1394	105	76	8.29154650988391	0.985790143778821	0.510557661072009	523	2	1	52233.655162
77385	2	108	52	1	3	1	0	29491.695837	2	26.4	93.1	3	1	0	1	6.3	48	62	3078.5	142.825	136.735	2.094704	19.9791	106	63	8.11342663994365	0.760189475508106	0.538773148148148	1480	2	0	14745.8479185
77391	1	115	36	1	3	0	0.9	21493.383733	2	36.4	118.8	3	1	1	1	8.5	35	143	2065.5	94.365	67.585	11.8074866666667	119.0594	166	196	9.69695526702712	3.39872973897596	0.691099476439791	298.24	3	0	10746.6918665
77398	2	113	62	1	4	1	1.36	12086.419897	1	25.9	92.1	3	0	0	1	4.4	37	148	1754	77.295	60.66	1.71462	34.5796	113	113	8.76162845686474	1.76180751690009	0.55248950209958	657	2	1	6043.2099485
77400	2	115	80	1	3	0	2.03	49243.160996	2	28.5	106.5	1	0	0	1	6.3	32	137	2122	49.11	86.535	6.16120177777778	36.5615	106	78	8.32700074024171	1.54165105211378	0.573814655172414	301	2	1	24621.580498
77423	1	118	74	1	3	0	0.84	10814.053803	1	27.7	103	2	0	1	0	6.4	31	52	2464	121.33	106.465	2.00930577777778	89.224	160	208	9.7195647143752	4.19029818213523	0.606238964096527	119	2	0	5407.0269015
77452	2	110	27	1	2	0	0.73	37646.802096	1	29.1	98.2	2	1	0	0	6.4	27	85	2818	101.49	120.525	3.90905066666667	104.9452	95	280	9.49551931420985	5.9752383072274	0.575278265963679	383	2	0	18823.401048
77468	1	115	54	1	1	0	1.33	35585.577913	3	29.3	92.7	2	0	0	0	5.3	72	127	2780.5	109.9	94.225	0.401471111111111	12.8251	79	41	7.38987273861138	0.309698047849939	0.566279780085522	516.67	2	1	17792.7889565
77477	2	104	59	1	4	1	5	16840.231218	3	30	94.1	2	1	0	0	6.9	32	161	1875	89.885	65.24	3.61885866666667	69.9855	103	213	9.30287397337912	3.60933911713725	0.569957601453664	750	3	1	8420.115609
77483	2	108	45	1	3	0	0.88	19109.785081	2	25.6	94	3	1	0	0	5.7	33	115	1572.5	49.37	46.08	2.39141866666667	31.755	90	97	8.3813734682737	1.75397352075366	0.502942750133761	620	2	0	9554.8925405
77489	1	105	74	1	3	0	3.74	73167.520302	1	30.5	113.9	2	0	1	1	8	35	97	1077	39.47	40.4	3.96238622222222	106.0152	136	192	9.47700307720389	3.55725018217588	0.636668529904975	291	3	1	36583.760151
77509	1	116	53	1	1	0	2.45	22619.275787	2	31.5	107.2	2	1	1	1	7.8	41	164	3027	173.175	106.095	3.19054666666667	61.9496	111	130	8.88391747120797	1.90920584387597	0.572955638695885	335.33	3	1	11309.6378935
77522	2	109	80	1	3	0	2.23	40149.640465	1	21.8	90	3	0	0	1	5.6	56	60	1688	37.745	69.8	0.765007555555556	14.95	96	53	7.84149292446001	0.585234618285904	0.519930675909879	374	1	1	20074.8202325
77538	1	104	23	1	4	1	5	28415.046109	3	23.8	84.1	3	1	0	0	6.7	60	95	2546.5	95.83	93.665	1.79411911111111	29.5477	90	137	8.72664341559844	1.26451142368815	0.507237635705669	507	1	1	14207.5230545
77540	1	117	43	1	4	0	5	13981.794445	3	25.9	94	1	1	0	1	5.4	44	76	2332.5	79.575	80.575	6.32310222222222	30.45	110	93	8.53993267838573	1.24603915149322	0.574221136224802	314	2	1	6990.8972225
77541	2	106	60	1	3	0	5	94827.780981	3	24.7	90.3	1	1	0	0	4.8	82	161	1913	83.705	125.585	0.601582222222222	14.2945	89	50	7.70751219460034	0.355427117179245	0.502616052543694	745	1	1	47413.8904905
77548	2	109	69	1	3	0	3.18	131241.364576	3	27.9	111.6	2	1	1	1	8	50	81	1670.5	81.29	65.68	3.34092888888889	71.531	128	136	9.07153796909572	1.83318559585407	0.616915422885572	471	2	1	65620.682288
77596	2	107	49	1	4	0	2.33	36796.843705	1	23.8	89.6	1	1	1	0	5.1	44	101	1259.5	79.125	53.835	2.1483	36.9492	215	133	9.56783997578947	1.77844826794497	0.528925619834711	426	1	1	18398.4218525
77601	2	110	42	1	3	0	3.79	59045.972909	3	35.3	114.4	1	1	1	0	5	26	71	2162	85.755	97.53	5.14528533333333	107.6426	91	193	9.08040251486179	4.46227593032376	0.654836863194047	323	3	1	29522.9864545
77612	1	106	22	1	4	1	4.67	54546.993783	3	56.7	148.5	1	1	0	0	8.8	40	118	1511.5	61.635	54.75	6.56848	180.026	97	191	9.13383722599007	2.70270708807508	0.841359773371105	189	3	1	27273.4968915
77644	1	107	60	1	3	0	5	109443.969318	3	29.9	110.1	2	1	0	0	4.4	51	114	3184	127.165	153.92	1.41681777777778	31.0739	98	61	8.00269416228394	0.762226956819508	0.605943863511282	409	2	1	54721.984659
77647	1	108	68	1	4	0	5	14806.559781	3	30.4	115.5	1	1	1	1	6.7	45	115	2953.5	146.83	128.96	7.87744	48.48	155	85	8.79292919284962	1.25548172948607	0.63953488372093	604.82	3	1	7403.2798905
77660	1	106	66	1	2	0	2.58	18746.991814	3	29.6	112.7	2	1	0	1	6.3	47	128	1381	57.65	54.11	3.05496355555556	56.5245	102	105	8.58578598288185	1.46048138236957	0.652199074074074	372	2	1	9373.495907
77670	1	105	25	1	1	1	5	36177.076493	3	21.5	75	1	1	0	0	7.9	71	73	1730.5	57.03	39.91	0.667475111111111	8.69	87	77	8.11656635994832	0.562425200348446	0.429307384087006	607	1	1	18088.5382465
77675	2	104	33	1	4	0	5	24132.759617	3	20.6	80.7	1	1	0	0	5.5	42	138	2050	57.38	43.095	1.37132933333333	41.6521	96	235	9.33078652505205	3.18608957471642	0.477797513321492	670	1	1	12066.3798085
77679	2	115	29	1	3	1	2.27	40228.059117	2	54	142.3	1	1	0	0	7.7	35	77	2843.5	139.045	121.64	7.46310488888889	102.9636	93	118	8.61013693705898	1.87614805228326	0.835093896713615	353	3	1	20114.0295585
77682	1	115	50	1	1	0	2.97	24850.493384	3	30.5	104.7	1	1	1	1	5	45	91	2957.5	114.57	116.31	2.40983111111111	25.5668	222	57	8.75258146914688	0.761986646318752	0.591859807801018	319.7	3	1	12425.246692
77684	2	111	80	1	3	1	1.97	28405.463632	2	21.6	86.3	1	1	0	1	5	70	61	1690	50.93	54.155	2.57338666666667	15.6342	114	65	8.21743853773019	0.554385307673259	0.529447852760736	827	1	1	14202.731816
77696	1	110	37	1	2	0	5	49907.747365	3	26.9	99.5	1	1	0	0	5.6	53	169	2719	106.285	127.06	1.58141822222222	40.8825	100	105	8.56598335558567	1.21282488732963	0.536967080410146	580	2	1	24953.8736825
77705	2	112	63	1	3	0	5	145201.245354	3	23.9	86.5	2	1	0	1	5.1	68	80	2596.5	110.345	94.8	1.18274666666667	6.063	94	25	7.06902342657826	0.208331364426847	0.504079254079254	437	1	1	72600.622677
77707	2	107	38	1	4	0	5	20955.526464	3	22.1	82	3	1	0	0	7.1	51	141	2068	70.005	66.585	1.081696	28.016	87	146	8.75636755980298	1.6029701655348	0.484347312463083	101	1	1	10477.763232
77717	1	114	48	1	4	0	0.65	66523.40882	3	38.2	128.8	1	0	1	1	7.2	33	72	3521.5	145.46	149.565	81.0530666666667	126.0688	254	175	10.0089730603821	3.41553438216119	0.693591814754981	334	3	0	33261.70441
77721	1	104	46	1	4	0	3.07	19330.725976	3	21.2	78	2	1	0	0	6.7	52	133	2090.5	85.42	28.37	1.097248	16.731	109	114	8.7343991500637	1.19794995731073	0.48297213622291	389	1	1	9665.362988
77722	1	113	80	1	3	0	1.55	22742.386905	2	29	114.5	2	0	0	1	6	46	89	2750	79.9	151.73	7.11833777777778	104.4945	126	187	9.37424334324612	2.74239448422991	0.679928741092637	224.15	2	1	11371.1934525
77736	1	115	58	1	1	0	2.06	25997.502314	2	27.9	104.7	3	1	0	1	2.4	66	148	2380	103.42	93.485	3.854912	31.363	105	70	8.20930841164694	0.667730531674493	0.585243152599217	570.24	2	1	12998.751157
77746	2	112	36	1	3	0	1.13	14985.892428	3	23.6	85	3	1	0	0	5.9	46	78	3254.5	135.405	111.62	1.14473955555556	14.68	100	65	8.08641027532378	0.793368058883465	0.462962962962963	557	1	1	7492.946214
77748	2	107	80	1	3	1	4.28	13008.575926	3	23.9	94.7	1	0	0	0	5.8	35	116	1791	63.87	57.605	1.06856711111111	16.7805	91	50	7.72973533138505	0.883810475354331	0.547082611207395	242	1	1	6504.287963
77760	2	105	63	1	3	1	1.18	19663.560911	3	34.4	123	2	1	0	1	8.6	36	83	2466	101.555	134.74	7.11059733333334	148.016	109	226	9.41873570094148	4.11373324793493	0.692177827799663	301	3	1	9831.7804555
77780	2	108	50	1	1	0	3.37	21658.167695	3	24.4	88.8	1	1	0	0	5.2	62	111	2992.5	150.245	104.135	3.59462222222222	22.5624	94	84	8.28096440055337	0.782177330178795	0.520515826494725	668	1	1	10829.0838475
77789	2	106	75	1	3	0	1.46	15825.857085	3	29.2	103	2	1	0	1	7.5	31	72	1804	80.3	70.78	3.641128	42.484	113	99	8.62936048828698	1.93571836406699	0.585227272727273	275	2	1	7912.9285425
77801	1	118	33	1	4	1	0.31	26550.745879	1	24.6	82.4	1	0	0	0	5.8	69	76	2129	114.88	86.61	0.796797777777778	5.4984	88	28	7.11639414409347	0.216517826787831	0.497284248642124	766	1	0	13275.3729395
77811	2	111	55	1	4	0	3.03	22755.75805	3	24.6	92.1	3	1	0	1	5.4	35	127	2462	193.225	79.52	2.74437777777778	27.5336	108	90	8.48879371689454	1.52198829757734	0.529614721104083	449	1	1	11377.879025
77815	2	109	66	1	3	0	1.08	25013.543655	3	30.7	113	1	0	1	0	7.7	37	87	2757	91.92	108.355	1.890048	47.712	133	88	8.67453876214002	1.52787049693102	0.634831460674157	545	3	1	12506.7718275
77821	1	108	23	1	4	1	1.04	38745.920521	3	22.3	74.3	1	1	0	0	5.4	48	76	2616	185.39	91.475	1.44910666666667	7.2447	78	69	7.89766815072691	0.727490305055421	0.465247338760175	642.39	1	1	19372.9602605
77841	1	107	56	1	2	0	1.27	22146.229424	3	28.4	102	2	0	0	0	5	53	109	3743	147.66	120.205	2.02696444444444	56.795	104	136	8.86389860431748	1.56171941326174	0.574971815107103	258	2	1	11073.114712
77843	2	111	42	1	2	1	1.27	31981.088348	3	37.3	119.6	1	1	1	0	4.6	34	149	1451.5	62.04	82.275	14.0098777777778	143.6526	275	233	10.3746623706723	4.14176320365168	0.707273802483737	395	3	1	15990.544174
77851	1	109	45	1	2	0	3.93	37396.109238	3	29.8	106.6	3	1	0	0	5.7	45	127	2312.5	122.64	55.015	2.74096044444444	58.24	100	124	8.73230457103318	1.70974456700706	0.584109589041096	278	2	1	18698.054619
77852	1	109	72	1	2	0	0.64	13334.333917	1	32	119.2	2	0	1	1	4.8	53	110	1735	82.635	98.22	50.4421288888889	118.1018	255	193	10.1108065535034	2.41514059090108	0.680753854940034	146	3	0	6667.1669585
77864	2	110	40	1	1	0	2.37	32022.374281	2	31.4	94.6	3	1	0	0	3.9	37	103	2317.5	160.195	78.59	1.70460711111111	21.4008	93	64	7.99833539595298	0.917956962866183	0.526140155728587	649	3	1	16011.1871405
77888	1	114	75	1	4	0	2.58	18914.857674	3	20.8	80.3	1	0	0	1	5.8	67	83	1426	77.42	64.785	0.952102222222222	11.2302	93	65	8.01383958248895	0.549998551984211	0.495985176034589	535	1	1	9457.428837
77900	2	112	56	1	3	0	5	117660.645014	2	28.7	107.7	2	1	0	1	8.1	84	108	1484	76.77	36.345	1.14338266666667	28.9079	121	60	8.1969879272589	0.456389722710297	0.588524590163934	552	2	1	58830.322507
77910	1	110	58	1	3	1	1.11	18619.53623	3	29.9	110.2	3	0	0	1	7.2	27	82	2081	116.845	78.035	2.92089777777778	172.4832	99	338	9.72501856505766	7.9678952274846	0.654783125371361	324	2	1	9309.768115
77938	1	108	72	1	4	0	2.9	17524.228569	3	35.7	116	1	1	1	1	5.7	31	73	1820	83.47	61.945	10.79296	52.989	147	92	8.81907398326783	1.79416604818114	0.658342792281498	206.79	3	1	8762.1142845
77943	1	105	38	1	4	0	5	29508.987734	3	30.3	104.4	1	1	0	1	8.2	52	138	1670.5	67.14	68.63	2.18409955555556	44.916	93	101	8.45457282943457	1.16885254265748	0.605568445475638	344	3	1	14754.493867
77950	2	118	80	1	2	0	5	12589.627252	3	26.8	98.7	1	1	0	1	6.4	65	93	1386	44.25	44.745	2.71516444444445	33.4978	98	88	8.36915711258883	0.82466411156166	0.58298877731837	465	2	1	6294.813626
77965	1	114	47	1	1	0	2.58	26821.978657	3	39.9	119	1	1	1	1	9.2	48	75	1527.5	79.5	79.59	3.45016888888889	35.37	98	58	7.95226330865705	0.697055761397109	0.692262943571844	426	3	1	13410.9893285
77983	2	112	65	1	1	1	0.93	17220.129475	3	25.1	105.7	1	1	1	1	4.1	42	124	1341	59.665	54.495	3.41516355555556	39.9674	289	87	9.43918762620707	1.39422936468448	0.576965065502183	218	2	0	8610.0647375
77992	2	105	76	1	3	0	2.42	62197.620867	3	24.3	93.2	2	1	0	0	5	44	121	2956.5	102.38	93.135	2.29668444444445	24.1956	95	76	8.19146305132693	1.04509955467508	0.505697232772653	284	1	1	31098.8104335
77993	1	111	21	1	1	1	1.42	25851.418415	2	50.3	156.6	3	1	0	0	7.6	42	119	1838	57.475	65.86	6.72774133333333	65.1276	94	63	7.99328232810159	0.967774216291736	0.871937639198218	120.3	3	1	12925.7092075
77994	1	117	64	1	2	0	0.72	7990.326521	3	50.6	148.6	2	1	1	1	6.5	50	124	2949.5	105.315	151.605	8.11683466666667	106.6736	135	113	8.93951541659082	1.38675001380197	0.779234399580493	343	3	0	3995.1632605
78015	1	118	47	1	2	1	0.28	24700.798565	2	30.4	99.8	3	1	0	0	6.1	46	181	2517.5	81.63	108.695	3.36020533333333	46.3536	100	118	8.68270762989381	1.46724613330468	0.597247157390784	551	3	0	12350.3992825
78019	1	114	65	1	2	0	1.87	15188.461471	1	30.5	113.9	2	0	0	1	6.2	50	128	2121.5	65.985	70.695	1.95492266666667	43.0809	115	78	8.4084937744929	1.01972419246554	0.668427230046948	622	3	1	7594.2307355
78028	1	118	64	1	2	1	5	7279.634949	3	26.8	98.3	3	1	1	1	6.4	28	82	1456.5	62.15	58.975	2.23214933333333	44.3556	130	118	8.9450718943613	2.56807726371926	0.582345971563981	353	2	1	3639.8174745
78034	2	107	31	1	3	1	5	75767.546573	3	31.2	104.9	1	0	0	1	6.4	37	139	1581.5	137.585	64.04	3.21224533333333	33.7953	103	75	8.259069921206	1.19704147442242	0.589325842696629	401	3	1	37883.7732865
78061	2	109	47	1	3	0	5	53796.99405	3	27.6	93.6	1	1	0	0	4.9	64	152	2318.5	93.25	122.5	1.39975066666667	37.1228	96	115	8.61613313927114	1.01655948184692	0.537405982660619	484	2	1	26898.497025
78075	1	109	73	1	3	0	1.55	89622.732337	2	24.7	87	1	1	0	1	6.3	48	159	1801	94.71	56.15	0.790249777777778	28.314	112	114	8.76155013912964	1.33360230122162	0.526634382566586	825	1	1	44811.3661685
78080	2	109	58	1	4	1	5	12457.070559	3	28.3	93.4	1	1	0	1	7	34	104	1686	79.19	75.085	3.09608444444444	43.594	108	136	8.90163893230033	2.23082624426189	0.580845771144279	364	2	1	6228.5352795
78082	1	108	40	1	3	1	5	91215.193708	3	22.3	83.1	1	1	0	0	6	43	121	1500.5	99.815	57.435	1.14252266666667	54.3543	93	266	9.42294862137501	3.5039346757445	0.481460023174971	641.66	1	1	45607.596854
78083	1	113	53	1	3	1	0.04	115547.102255	2	20.7	79.3	3	1	0	0	3.8	77	71	5529	156.5	177.77	0.449667555555556	4.3615	93	27	7.13528917859764	0.196677000925197	0.469508584961516	647.25	1	0	57773.5511275
78085	2	106	32	1	1	1	5	22055.21055	2	30.3	107.2	1	1	0	0	6.5	61	143	1821.5	117.495	82.9	4.68707777777778	19.5386	79	41	7.38987273861138	0.413407035858956	0.560962846677133	286	3	1	11027.605275
78099	2	104	72	1	3	1	0.76	11167.846602	2	32.5	121.2	1	1	0	0	7	45	96	2107.5	92.63	86.385	2.44095111111111	48.8378	102	77	8.27563105457801	1.14584038274476	0.717584369449378	354	3	0	5583.923301
78127	2	108	67	1	4	0	3.81	21429.411859	2	24.9	94	2	1	1	1	8.5	34	64	1903.5	69.39	47.33	3.76745955555556	30.45	146	93	8.82305893430165	1.64927323758221	0.561864913329348	331	1	1	10714.7059295
78131	2	112	80	1	3	0	2.67	43645.903124	2	28.4	104.3	2	1	1	1	4.5	39	131	2388.5	144.41	73.425	2.10333466666667	68.775	133	155	9.24062706458106	2.46953967504283	0.641451414514145	236	2	1	21822.951562
78146	1	117	33	1	3	1	0	14019.159228	2	48.2	138.8	3	1	0	0	7.2	44	133	2719.5	202.33	104.515	6.01059555555556	76.6782	98	92	8.41360887515967	1.23481856392243	0.820816085156712	298	3	0	7009.579614
78151	1	118	75	1	4	0	1.43	12391.70759	3	26.4	95.1	2	1	1	1	5.2	60	66	1808	74.895	83.875	3.25789333333333	51.6516	142	152	9.28656039788759	1.49930627426104	0.598866498740554	429	2	1	6195.853795
78174	1	118	67	1	2	1	3.5	6212.672626	1	27.1	96	1	1	0	1	7.1	39	136	3267.5	234.94	112.215	5.00315111111111	64.759	120	185	9.31470038730042	2.78650594655883	0.576923076923077	598	2	1	3106.336313
78183	1	109	63	1	3	0	5	64390.11305	3	34.8	120.4	1	1	0	0	5.4	61	130	2716	199.87	98.52	3.11270311111111	39.3894	110	63	8.150467911624	0.655622466217465	0.686822589845978	450.36	3	1	32195.056525
78211	2	110	34	1	3	1	5	76736.528946	3	33	117.8	2	1	0	1	5.5	36	64	2400	126.235	98.085	2.00099777777778	166.32	108	279	9.62019582838564	4.98885194079312	0.646897309170785	1290	3	1	38368.264473
78213	2	108	38	1	1	0	4.16	23470.209419	1	20.9	81.5	3	1	0	0	7.3	74	96	2357	86.23	94.94	0.0255608888888889	10.428	74	56	7.63626960337937	0.434312424850968	0.482534043812907	281	1	1	11735.1047095
78217	2	106	66	1	4	1	5	16864.735016	3	23.3	85	1	0	0	1	7.1	67	103	2596	152.18	74.595	2.35232533333333	20.32	105	90	8.46062283992784	0.76049673188126	0.504151838671412	566	1	1	8432.367508
78220	1	110	30	1	4	1	5	22576.457353	3	21.5	74.3	1	1	0	0	7.9	82	131	1644.5	121.185	57.035	0.733911111111111	7.9794	85	76	8.0802374162167	0.477465279135647	0.425300515168861	764	1	1	11288.2286765
78237	1	118	39	1	2	0	0.95	37048.546108	1	33.4	107.6	1	1	0	0	4.8	43	150	3392	111.085	146.925	3.31107688888889	87.543	116	182	9.26444969762322	2.47246400135335	0.615560640732265	381	3	0	18524.273054
78242	1	112	78	1	1	0	4.61	8711.032766	3	33	114.3	3	0	1	1	5.6	50	146	2225.5	94.415	109.635	1.508584	42.8417	129	77	8.51047064565541	0.962728915442823	0.666083916083916	498.66	3	1	4355.516383
78296	1	107	59	1	4	1	5	28428.833114	3	29.3	110.2	2	1	1	1	5.5	72	121	1942	50.785	111.04	5.28846577777778	33.674	132	66	8.37930948405285	0.592400763987785	0.633333333333333	762	2	1	14214.416557
78323	1	118	55	1	2	0	0.96	19231.764836	1	26.7	94.7	1	0	0	1	4.5	56	126	1443	54.56	45.98	1.83722755555556	25.8093	110	77	8.35113860708615	0.803141539219687	0.573591762568141	459	2	0	9615.882418
78327	1	105	39	1	3	0	4.9	109650.89718	3	25	83.8	2	1	0	0	4.7	56	82	3291.5	97.905	114.155	0.554487555555556	11.2424	91	53	7.78800423950903	0.507098549953969	0.484113229347198	475	2	1	54825.44859
78349	1	115	33	1	3	0	3.82	114552.886093	3	31.6	107.3	1	1	0	0	7.3	45	104	1678	92.86	72.005	1.93421511111111	26.7336	100	56	7.9373746961633	0.750363705342236	0.58442265795207	399.85	3	1	57276.4430465
78404	2	111	44	1	3	1	5	127655.609115	2	34.5	109	2	1	0	0	6.1	41	113	2666	102.4	106.115	3.24465777777778	51.172	98	103	8.52654928634026	1.45496291063848	0.652304009575105	350	3	1	63827.8045575
78424	2	117	45	1	3	1	1.16	22297.269761	1	27.7	104.1	2	0	0	0	5.7	61	190	2744	104.425	136.675	3.29606044444444	41.4851	100	94	8.45531778769815	0.968966192552735	0.572922399559714	694	2	1	11148.6348805
78434	1	105	32	1	3	0	5	107655.697705	3	33.1	118	1	1	0	0	7.3	27	114	2797	108.495	106.61	9.834552	172.356	111	288	9.67934350088833	6.84164123557203	0.607621009268795	335	3	1	53827.8488525
78435	1	104	67	1	1	0	4.25	8877.197686	1	31.2	109.2	2	0	0	0	7.3	65	138	1365	50.565	44.72	6.09822888888889	72.3554	99	145	8.87870641199522	1.37620638492476	0.621867881548975	265.76	3	1	4438.598843
78440	2	109	57	1	3	1	0	112020.021245	3	29	117.5	2	0	1	1	5.9	45	98	4701.5	220.7	155.44	2.81358	108.465	128	183	9.36836923620109	2.82548732049781	0.62533262373603	447	2	0	56010.0106225
78441	1	111	27	1	4	0	2.61	30916.423188	3	28.2	96	1	1	0	0	5.3	51	93	3133.5	131.17	128.11	1.50685111111111	15.407	99	44	7.68616230349291	0.49593729345309	0.53781512605042	530.85	2	1	15458.211594
78445	2	109	63	1	3	0	3.81	128761.111299	3	25.6	105	2	0	0	1	6.8	52	142	1319.5	72.93	58.535	3.46113066666667	45.6	105	101	8.57593368643884	1.29386611005799	0.596930073905628	694	2	1	64380.5556495
78460	2	112	32	1	1	0	3.65	30349.917377	3	25.5	95.8	1	0	0	0	6.3	53	144	2126.5	75.825	68.155	1.919684	29.568	105	85	8.4034644260879	0.974421812411074	0.522640480087289	785	2	1	15174.9586885
78462	2	105	58	1	1	1	1.63	26638.282502	3	31	106.9	2	1	0	0	4.5	56	78	2466.5	86.465	102.53	1.690632	12.7795	94	27	7.14598446771439	0.291940828932999	0.599887766554433	387	3	1	13319.141251
78474	1	110	45	1	2	1	1.38	32284.048098	1	28.1	92.5	2	0	1	1	4.8	57	143	2538.5	141.875	92.965	2.92094444444444	26.07	128	84	8.58969988220299	0.820139094809136	0.582860743541273	513	2	1	16142.024049
78478	2	115	47	1	3	0	3.56	91729.858393	3	30.6	107.4	1	0	0	0	6.1	30	137	1952	87.855	66.92	8.248288	149.8416	97	313	9.62776698848359	6.36661058454822	0.619377162629758	284	3	1	45864.9291965
78497	1	108	64	1	1	0	3.22	8069.095436	2	24	85	3	1	1	1	6.1	55	90	1386	57.345	53.865	6.28054933333333	11.3	209	50	8.56121007683301	0.507244384515557	0.500883912787272	366.56	1	1	4034.547718
78500	1	108	36	1	1	0	2.61	24810.62839	3	30.7	100.2	1	1	0	0	5.2	52	84	2532.5	87.475	95.07	3.33653333333333	20.2752	98	51	7.82364593083495	0.562442793415455	0.566742081447964	314.08	3	1	12405.314195
78512	1	113	31	1	3	1	0.61	119292.243933	1	22	84.7	3	1	0	1	4.6	43	77	2317.5	36.225	58.425	3.20238888888889	19.1287	88	86	8.23853693017177	1.1628248388029	0.466152999449642	633.71	1	0	59646.1219665
78514	2	115	45	1	1	1	0.07	28338.338604	2	23.3	81.1	3	1	0	1	6	58	154	4060	86.74	191.055	1.04582933333333	13.0893	90	72	8.08332860878638	0.669654763217229	0.46824480369515	623	1	0	14169.169302
78518	1	110	38	1	3	0	5	87920.269785	3	35.5	124	1	1	0	1	8.2	48	104	2116.5	81.745	57.45	2.486848	57.938	100	87	8.37793112408273	1.17360595406003	0.67574931880109	402	3	1	43960.1348925
78562	2	106	48	1	3	0	1.82	14215.949711	2	35.3	119.4	3	1	0	0	6.9	46	137	2835.5	130.835	104.065	3.171376	60.8192	111	99	8.61150287088698	1.34538672716472	0.68034188034188	505	3	1	7107.9748555
78572	2	108	51	1	3	1	3.68	128177.553208	3	28.3	113	1	1	1	0	6.8	33	138	3900	110.445	152.08	5.85389866666667	118.128	133	218	9.5816970104509	4.47985845833486	0.610151187904968	369	2	1	64088.776604
78575	2	105	22	1	3	1	0.06	92598.457261	3	28.5	96	3	1	0	1	6.5	48	129	2151	90.9	65.235	0.940515555555556	29.047	98	83	8.31066090590723	0.989299520537332	0.560420315236427	428	2	0	46299.2286305
78599	2	105	36	1	3	0	5	88414.052076	3	35.7	131.4	3	1	0	0	6.4	36	102	1681	65.445	74.35	4.62774133333333	74.9656	102	100	8.53699581871242	1.8997018377979	0.700426439232409	316	3	1	44207.026038
78621	2	104	50	1	4	0	3.03	14477.71925	3	26.4	96.4	1	1	0	1	7.2	46	135	938	25.315	17.615	1.35899911111111	49.9888	94	141	8.79890749208823	1.83652731493644	0.581774290887146	226	2	1	7238.859625
78626	1	111	51	1	2	1	1.74	25425.935909	1	27.1	108.8	1	1	0	0	5.8	61	188	2256.5	149.46	56.05	2.02497777777778	46.4718	108	94	8.53227882883428	1.02531867418167	0.646080760095012	639.7	2	1	12712.9679545
78627	2	109	69	1	3	0	5	113851.242397	2	32.4	112.1	1	0	0	1	6.9	65	76	4384.5	164.27	178.845	1.43846888888889	29.7672	99	56	7.92732436030979	0.533192506372446	0.634049773755656	588	3	1	56925.6211985
78633	2	110	24	1	4	1	1.43	20934.381614	3	18.4	76.1	1	0	0	0	7.5	43	67	1959.5	128.865	54.805	3.06993066666667	10.2786	103	82	8.34830105493394	1.08713034123125	0.414036996735582	522	1	1	10467.190807
78640	2	109	66	1	4	0	2.03	15685.127975	2	26.2	94.5	2	1	1	1	7.4	90	86	1948.5	68.105	48.93	2.34166133333333	15.989	140	48	8.11969625295725	0.31436316480504	0.5562095350206	559	2	1	7842.5639875
78649	1	111	50	1	2	0	3.61	21675.115137	1	30.4	107.2	1	1	1	1	3.9	37	88	3293.5	132.13	159.84	5.27070311111111	82.4166	223	173	9.86731618539795	2.86444814439903	0.622893666472981	254.13	3	1	10837.5575685
78650	2	117	21	1	4	1	5	22177.32405	3	21.2	76.6	3	1	0	0	6.2	54	98	2008.5	74.155	72.115	2.43205333333333	10.8692	106	83	8.38913252134872	0.819805164684714	0.425555555555556	862	1	1	11088.662025
78655	2	112	28	1	2	1	1.97	51094.928512	3	29.2	101	3	1	0	0	7.2	45	104	3275	128.825	121.305	0.829615111111111	59.76	86	147	8.7516327024723	1.94367926440618	0.568053993250844	352	2	1	25547.464256
78660	2	107	35	1	3	0	1.97	88317.100353	2	57.9	135.6	1	0	0	1	6.1	30	138	2872.5	75.68	124.995	4.88267511111111	176.147	104	221	9.34940642009918	3.71406652875469	0.89920424403183	128	3	1	44158.5501765
78661	2	114	64	1	1	0	0.94	10213.4388	3	21.4	79.2	3	0	1	1	6.7	33	169	1573.5	72.59	47.77	9.46539466666667	13.632	159	85	8.8184082781506	1.42363796063734	0.49438202247191	579	1	0	5106.7194
78664	2	115	37	1	3	0	1.26	100769.609506	2	25.7	88.5	1	1	0	0	6.7	34	130	4315.5	129.215	144.005	4.13092	42.441	61	160	8.49290049884719	2.62512195651836	0.532490974729242	330	2	1	50384.804753
78667	1	105	63	1	3	0	3.87	128214.392402	3	46.8	140.3	2	1	1	1	6.3	40	51	3511.5	136.04	176.43	29.5519253333333	261.8181	195	308	10.3099521609774	4.71835659667283	0.816172193135544	296	3	1	64107.196201
78700	1	108	80	1	3	0	2.9	12897.611601	3	22	88.2	2	1	0	0	4.5	87	76	1727.5	56.09	78.695	2.125676	14.4072	101	55	7.92930652151379	0.382043051974813	0.539449541284404	75.08	1	1	6448.8058005
78702	2	107	80	1	3	0	1.93	33377.083466	2	26.6	104	2	1	0	1	7.6	36	88	1732	66.38	71.79	4.01182933333333	141.765	123	322	9.89358872035688	5.76440567851234	0.623875224955009	302.65	2	1	16688.541733
78703	2	114	59	1	3	0	5	77985.616894	3	23.5	88	1	1	0	1	6.7	45	151	2294	107.925	87.005	2.67432	46.989	107	181	9.17817868516779	2.35056498503612	0.501138952164009	502	1	1	38992.808447
78707	2	115	56	1	1	1	0.57	29652.498595	1	19.6	73.7	3	1	0	1	5.6	88	118	5302.5	292.12	170.32	1.54583111111111	4.5153	88	46	7.61283103040736	0.278813440865499	0.422591743119266	833	1	0	14826.2492975
78724	2	105	23	1	3	1	2.06	36132.698642	2	25.1	89.5	3	1	0	0	5.4	39	81	3263	125.515	115.66	0.952114666666666	20.4575	96	74	8.17526610411206	1.08333402937017	0.500839395635143	506	2	1	18066.349321
78735	2	113	44	1	3	0	5	103376.084193	3	30.2	101	1	1	0	0	8.6	30	72	1659	94.435	76.865	1.75129066666667	118.692	105	292	9.63756697186586	5.62925006208065	0.568693693693694	350	3	1	51688.0420965
78736	2	107	41	1	3	0	4.19	85992.911554	3	50.9	152.4	3	1	1	0	5.4	40	183	4560.5	170.825	114.04	12.8035413333333	142.1124	199	144	9.56997094374055	2.26033863984221	0.882455124493341	439	3	1	42996.455777
78739	1	105	53	1	3	0	5	140324.220813	3	26.2	89.9	2	1	0	1	5.6	39	148	3072	82.395	98.455	0.914720444444445	43.3011	92	154	8.86559399890273	2.21357569822801	0.517559009786989	484	2	1	70162.1104065
78742	1	112	53	1	3	0	5	104904.097523	3	25.5	95.5	3	1	0	0	5.5	39	75	2025	70.915	77.085	1.48451555555556	27.206	98	79	8.26126815057765	1.22427131586781	0.561764705882353	278.01	2	1	52452.0487615
78748	1	115	77	1	3	0	3.35	55371.13489	2	27.2	105.5	2	0	1	1	5	55	134	2381.5	109.58	103.23	1.58679822222222	39.3255	120	86	8.54869185847561	1.01031091897176	0.629099582587955	474.2	2	1	27685.567445
78762	2	117	24	1	4	1	0.49	28723.025208	2	33.4	108.4	3	1	0	0	6.5	40	87	1685.5	49.14	85.295	6.98573333333333	87.234	117	178	9.2508103045299	2.62552992872263	0.661782661782662	303	3	0	14361.512604
78766	2	104	46	1	3	0	3.48	79380.783857	3	26.8	97.7	1	1	1	0	5.2	33	100	2280	106.335	88.09	1.10103333333333	24.7212	105	67	8.16550578898854	1.22710089577521	0.543683917640512	529	2	1	39690.3919285
78789	1	104	75	1	3	1	1.09	34542.82457	3	27.9	109.7	1	1	1	1	7	34	98	1454	48.925	71.805	8.96164533333333	139.2852	126	276	9.76353559210868	5.36222430045782	0.592332613390929	274.16	2	1	17271.412285
78791	1	108	43	1	1	0	3.82	25834.675499	3	35.6	103.8	1	1	0	0	5.3	51	117	2251	110.48	84.57	1.45453688888889	28.906	93	66	8.02910705461974	0.698914370357359	0.607017543859649	128.25	3	1	12917.3377495
78820	2	110	76	1	3	0	3.81	60264.549782	3	29.3	104.8	2	1	0	0	6.1	56	133	2831	123.855	131.385	1.73606977777778	38.208	96	85	8.31385226739821	0.931226230045278	0.619751626256653	503	2	1	30132.274891
78822	2	116	68	1	3	0	1.91	120406.50039	2	26.2	97.5	1	0	0	0	5.6	92	104	2916.5	122.645	122.125	3.93785066666667	24.96	94	68	8.06965530688617	0.449930419964634	0.580011897679952	365	2	1	60203.250195
78832	2	108	32	1	1	0	4.93	36579.061182	3	27.4	85.7	1	1	0	0	4.7	55	67	1232.5	60.745	39.86	2.52319288888889	10.0395	94	43	7.61134771740362	0.408236231639426	0.483634311512415	614	2	1	18289.530591
78836	1	116	47	1	3	0	1.21	19307.018842	3	26.6	90.8	3	1	0	0	6	41	183	1590	74.41	56.12	1.97289244444444	29.1282	102	100	8.53699581871242	1.37143003522713	0.532551319648094	552.72	2	1	9653.509421
78880	2	109	33	1	3	0	0.93	85155.17778	3	29.1	97.8	1	1	0	0	5.3	42	123	4100	115.64	159.79	1.84113111111111	11.8408	108	32	7.454719949364	0.436452359671396	0.54424040066778	578	2	0	42577.58889
78883	2	115	51	1	3	0	1.16	29417.871136	3	20.5	78.2	3	1	0	0	4.4	42	95	2616	91.57	97.255	1.12468933333333	5.6628	91	38	7.45529848568329	0.500442064035596	0.468263473053892	596	1	1	14708.935568
78899	2	106	80	1	3	1	2.78	27383.850996	3	24	94	1	1	1	1	5.6	50	148	3134	122.44	127.43	2.41173333333333	34.713	147	106	8.96072450033086	1.30818905839301	0.524261015058561	634	1	1	13691.925498
78902	1	109	63	1	4	0	1.13	11523.864242	3	34.3	121.7	2	1	1	1	8.9	36	113	2507.5	130.635	134.11	20.7961693333333	91.5138	214	143	9.63567346472181	2.57885890823371	0.690300623936472	348	3	1	5761.932121
78907	2	115	30	1	3	0	5	74463.585846	3	42.1	129	2	1	0	0	8.7	37	103	2982	168.405	118.29	2.95178933333333	62.144	102	86	8.38617292897783	1.39653874973405	0.686900958466454	469	3	1	37231.792923
78910	1	108	46	1	3	1	1.47	19082.229745	3	27.9	109.3	2	1	0	0	9.9	45	149	1582.5	64.005	59.135	7.66278933333333	111.0158	111	222	9.41906040262467	3.25961878090781	0.615427927927928	332.75	2	1	9541.1148725
78918	2	106	67	1	4	0	5	8711.986147	2	25.7	90.9	1	1	0	0	5.4	65	111	1487.5	65.865	43.095	0.853436444444444	17.8451	92	61	7.93951526066241	0.538821557990374	0.533137829912024	485	2	1	4355.9930735
78931	1	114	28	1	3	1	4.35	82927.900929	2	33.9	119	3	1	0	0	6.2	44	145	1739.5	58.145	55.085	2.70174666666667	38.394	108	63	8.13211877295581	0.912798345490199	0.670422535211268	575	3	1	41463.9504645
78934	2	112	20	1	3	1	4.48	66342.491422	1	22.3	79.6	1	0	0	0	5.5	51	132	3133	125.32	140.22	1.73888	11.0376	89	67	8.00018180856316	0.710531859171536	0.445190156599553	431	1	1	33171.245711
78937	1	113	55	1	3	1	0.26	114620.860921	3	34.2	128.2	3	1	0	1	5.7	43	97	1823	71.555	48.335	0.677740888888889	59.2184	83	83	8.14453403503325	1.32374886975276	0.733409610983982	450.23	3	0	57310.4304605
78953	1	110	63	1	1	1	1.31	11025.091681	2	28.4	97.6	3	1	0	1	6	45	23	1653.5	56.305	64.45	6.15384	26.1452	107	71	8.24236153094328	0.92210679260579	0.596941896024465	783	2	1	5512.5458405
78964	1	110	35	1	2	0	0.98	40603.877597	1	30.4	109.3	2	1	0	0	4.9	55	174	3343.5	107.415	123.79	3.03018355555556	60.0265	104	120	8.73873546136347	1.36989184943625	0.584491978609626	501	3	0	20301.9387985
78974	2	114	54	1	1	1	0.75	19537.089648	2	29.1	109.3	3	0	1	1	4.6	58	105	2399.5	109.295	99.44	3.727364	34.0224	154	68	8.56331312702979	0.754062615331635	0.626720183486239	986	2	0	9768.544824
79005	1	116	44	1	1	0	5	23768.931994	3	28	93.4	1	1	0	0	6.4	43	89	1369.5	58.865	43.12	3.26390044444445	28.8544	97	90	8.3813734682737	1.17775750544844	0.512342292923752	391.36	2	1	11884.465997
79022	2	111	44	1	1	0	0.07	25667.511735	1	31.2	98.4	2	1	0	1	4.6	46	137	1632.5	59.46	51.68	1.33101111111111	59.2182	99	157	8.95821847492295	1.89617495050744	0.578823529411765	480	3	0	12833.7558675
79026	1	115	23	1	3	1	1.22	91728.638522	3	21.3	78.5	1	1	0	0	4.7	39	107	1940.5	95.87	65.335	1.25053866666667	13.5675	96	89	8.35983738064003	1.24611847575086	0.43854748603352	842.34	1	1	45864.319261
79033	2	108	41	1	3	0	3.13	78928.707883	2	25	87.1	3	1	1	0	5.7	63	87	1788	63.88	69.01	5.93968711111111	11.2268	144	45	8.08332860878638	0.398299197320372	0.516607354685647	425	2	1	39464.3539415
79044	2	104	31	1	4	0	2.32	20687.522851	3	27.1	93.4	1	1	0	0	6	38	99	1244.5	50.935	36.58	4.009796	72.136	109	225	9.41430110387362	3.39723971198955	0.539884393063584	309	2	1	10343.7614255
79077	2	109	80	1	3	1	2.15	44229.384387	2	25.7	104.9	2	1	0	1	5.1	56	82	2695.5	127.205	116.665	1.95617111111111	30.6432	88	68	8.00369733909437	0.803044932513824	0.572910977607865	216	2	1	22114.6921935
79096	1	115	44	1	1	1	0.33	26290.842878	2	20.7	70.4	3	1	0	0	4.6	69	112	2435.5	109.16	97.425	0.449706666666667	5.05980000000001	98	83	8.31066090590723	0.599688712757037	0.424096385542169	999.14	1	0	13145.421439
79106	1	108	78	1	1	0	0.42	15280.188576	2	26.1	93.7	1	1	0	1	7.9	63	108	1216	43.055	20.875	1.5544	34.9853	105	108	8.6429443967218	1.00422536881002	0.563100961538462	469.69	2	0	7640.094288
79113	1	112	66	1	1	0	5	10749.796843	3	43.8	135	2	1	0	1	7.7	59	97	1642	66.175	77.06	2.98767155555556	82.18	100	104	8.55641390456952	1.07969042088246	0.75885328836425	419.03	3	1	5374.8984215
79148	2	114	33	1	2	0	0.67	41216.665243	1	33.8	106.4	1	1	0	0	6.2	42	207	1981	155.165	71.225	6.24151466666667	98.1594	103	210	9.28868933838716	2.85167527841553	0.623681125439625	296	3	0	20608.3326215
79152	1	104	53	1	3	0	1.11	25172.412524	3	28.5	103.9	2	1	0	1	5.2	34	99	1397.5	62.785	52.86	2.20313022222222	58.8557	100	134	8.80986280537906	2.43618611303914	0.590676520750426	426	2	1	12586.206262
79176	1	114	55	1	1	0	4.64	22905.65949	3	30.1	105.7	3	1	0	0	7	33	106	1511.5	44.405	62.05	4.41967733333333	79.4871	105	173	9.11410476409536	3.20856193222438	0.5801317233809	570	3	1	11452.829745
79189	1	113	74	1	1	0	1.27	19354.896096	3	22.4	85.7	1	0	0	1	4.9	54	97	1370.5	31.975	59.215	0.582096888888889	14.7177	94	63	7.99328232810159	0.676777061031236	0.457799145299145	857.67	1	1	9677.448048
79190	1	117	41	1	2	0	4.71	23821.630476	2	45.9	126.4	1	1	0	0	7.8	49	244	2120.5	93.27	101.23	7.39132222222222	128.2646	112	185	9.24570751581347	2.09914210273454	0.763746223564955	381	3	1	11910.815238
79201	2	113	75	1	3	0	0.45	12689.901206	1	27.5	99.8	2	1	1	1	6.7	27	101	2574.5	90.095	91.48	3.67107288888889	65.598	126	167	9.26112853880829	3.74047514319652	0.58602466236054	434	2	0	6344.950603
79210	2	117	25	1	4	1	2.31	19139.575114	3	20.7	72.1	1	1	0	0	6	54	92	2001.5	76.23	85.165	0.892452444444444	3.5287	93	44	7.62364194651157	0.414187744923406	0.427132701421801	520	1	1	9569.787557
79217	2	110	33	1	1	0	5	31432.158364	3	27.6	96.7	1	0	0	0	5.5	46	130	1461.5	83.955	64.425	2.06803111111111	19.6857	83	55	7.73302661246912	0.700908707382293	0.530735455543359	319	2	1	15716.079182
79226	1	107	24	1	4	1	4.1	23898.536285	3	22.1	77.4	1	0	0	0	8.5	46	68	2671	126.595	144.13	0.492541777777778	17.7816	92	127	8.67282848294769	1.46039877984708	0.451575262543757	492	1	1	11949.2681425
79228	1	114	42	1	3	1	1.61	19472.915255	3	19	79	1	0	0	0	4	62	102	1114	30.69	13.14	1.83031688888889	13.44	95	85	8.30338096753091	0.799541603358142	0.43598233995585	797	1	1	9736.4576275
79231	1	104	52	1	3	0	5	111238.571916	3	28.5	106.3	2	1	0	0	6.8	48	139	2058	195.98	106.255	1.24677155555556	39.648	95	85	8.30338096753091	1.12233232692762	0.558591697320021	545	2	1	55619.285958
79286	2	114	72	1	3	0	5	72962.706178	3	27.9	108.9	1	1	0	1	7.5	78	61	2431	93.375	93.615	2.188088	39.1588	103	79	8.31102966013671	0.663842322217359	0.623354321694333	600	2	1	36481.353089
79292	2	104	58	1	4	1	4.28	15470.062527	1	26.6	101.3	3	1	0	1	5.2	54	184	4042	143.32	125.52	1.733576	57.3903	111	140	8.95802544336169	1.62223217556415	0.595532039976484	447	2	1	7735.0312635
79300	1	113	39	1	3	0	0.78	21868.006868	3	38.2	132.2	1	1	0	1	6.9	41	162	2006	82.13	64.865	4.821432	155.5008	94	205	9.17315758084847	3.29202957679274	0.723590585659551	452.67	3	0	10934.003434
79304	2	114	38	1	3	0	4.19	75523.697003	3	26.5	97.3	2	1	0	0	6.4	59	121	2458	94.28	93.405	2.02041511111111	20.8012	116	57	8.10349427838097	0.5819937387911	0.541759465478842	392	2	1	37761.8485015
79315	2	107	32	1	3	0	0.33	19326.320929	2	25.3	91.1	3	0	0	0	6.4	40	160	2850.5	136.235	106.31	2.859464	49.1985	94	167	8.96814141412681	2.43047416290852	0.517026106696935	678.37	2	0	9663.1604645
79322	1	113	70	1	3	1	1.26	27939.935052	3	28.9	107.5	2	0	0	1	7.1	40	44	3735	207.19	142.545	1.54590444444444	41.2675	83	86	8.18004072349016	1.37101197618976	0.663170882171499	305.28	2	1	13969.967526
79352	1	104	69	1	4	0	1.61	8251.285038	3	28	97.8	1	1	0	0	6.5	43	142	1392.5	45.945	48.245	5.21988266666667	48.5112	116	131	8.93564033374757	1.79523920994913	0.609345794392523	395.21	2	1	4125.642519
79369	2	105	30	1	4	0	1.55	16192.122183	2	23.8	91.4	2	0	0	0	5.7	37	133	1336	56.845	32.635	3.301192	74.8176	103	251	9.46703474680147	4.06483530925883	0.540828402366864	405	1	1	8096.0610915
79387	1	110	38	1	2	0	1.3	41990.985358	3	27.3	89.6	2	1	0	0	6.9	37	180	1451.5	70.765	51.925	2.67188133333333	40.5408	100	146	8.89562962713648	2.14964909967327	0.53781512605042	345	2	1	20995.492679
79416	1	115	64	1	3	1	3.31	93122.269991	2	31.1	112	2	1	0	0	5.4	49	65	3562	101.435	134.235	4.11941955555556	83.848	102	158	8.99442066575129	2.03873964615287	0.656891495601173	699.94	3	1	46561.1349955
79417	2	105	80	1	3	1	4.93	19728.702702	3	25.3	99.9	1	0	0	1	5.7	53	71	1788.5	75.035	57.26	2.14070933333333	26.0005	109	66	8.18785544369562	0.79195352406458	0.55685618729097	478	2	1	9864.351351
79431	2	118	56	1	2	0	0.68	18758.593959	2	29.2	100.3	1	0	0	0	4.4	44	163	3410	133.06	94.78	3.83684444444444	74.9419	118	188	9.31397940673567	2.51188183218565	0.591740412979351	323	2	0	9379.2969795
79432	1	118	73	1	4	1	1.27	12759.804892	3	29.2	105	2	0	1	1	5.5	27	79	1570	80.53	27.59	48.4318453333334	79.48	175	176	9.64212278840172	4.00813420921665	0.635208711433757	246	2	1	6379.902446
79437	2	116	60	1	1	1	0.6	10306.705217	3	51.8	153.8	1	1	1	1	6.3	40	103	806.5	40.31	25.075	4.94562133333333	45.1104	72	45	7.39018142822643	0.703871680374634	0.909520993494974	153	3	0	5153.3526085
79442	1	105	45	1	3	1	2.41	128477.102149	3	26.5	96.5	1	1	0	0	5.9	62	125	3561.5	109.245	135.705	1.10388444444444	33.7995	99	95	8.45584956117519	0.919640498725389	0.547673098751419	512	2	1	64238.5510745
79467	1	112	26	1	3	1	4.81	57452.678395	3	26.5	98	1	1	0	0	8.1	34	95	1740.5	88.455	63.925	2.19906488888889	91.641	97	246	9.3868953338758	4.39471098137638	0.560320182961692	414.07	2	1	28726.3391975
79469	2	105	80	1	3	0	5	32142.676178	3	19.7	81	2	1	0	0	4.8	84	84	1751	58.62	50.755	1.03123555555556	6.688	110	37	7.6182510978767	0.25867215861371	0.475352112676056	721	1	1	16071.338089
79484	1	106	54	1	2	1	1.84	31060.378281	1	44.9	125.9	3	1	1	1	5.5	61	89	707.5	28.245	33.47	6.96856622222222	80.4489	112	117	8.78752562553291	1.07885169328773	0.738849765258216	71	3	1	15530.1891405
79490	2	104	34	1	3	1	0.08	19049.706068	2	29.8	105.6	1	0	0	1	4.7	51	73	2825.5	52.99	128.43	1.43089155555556	17.4174	94	38	7.48773376143644	0.456090745819026	0.639225181598063	359	2	0	9524.853034
79521	1	115	60	1	3	0	5	82193.665089	3	25	97.2	2	1	1	1	5.6	46	62	2588.5	84.835	104.275	2.3876	40.7008	127	112	8.86953877719374	1.51489155928679	0.579261025029797	505.3	2	1	41096.8325445
79525	1	118	64	1	4	0	0.87	15135.925391	3	24.8	96.2	1	1	1	1	7.2	42	53	2150	101.75	112.36	2.649816	73.632	153	209	9.6796249927973	3.0694723334839	0.573301549463647	192	1	0	7567.9626955
79569	1	118	44	1	4	0	4.03	14129.320668	3	27.4	96.4	3	1	0	0	7.1	43	187	2060.5	92.21	78.545	8.92634088888889	38.2766	104	108	8.63337494570565	1.47650557472318	0.550857142857143	408	2	1	7064.660334
79573	2	110	29	1	4	0	3.81	25585.719851	3	24.3	89.6	2	1	0	0	8.4	43	104	2955.5	120.64	111.06	1.67671733333333	42.7794	94	154	8.88710020412369	2.09143285733631	0.482498653742596	449	1	1	12792.8599255
79576	1	113	53	1	3	0	5	114620.860921	2	26.6	93.1	2	1	0	1	6.6	46	129	2303	70.01	98.44	1.09655777777778	14.5839	99	46	7.73061406606374	0.575797544948129	0.52156862745098	791.53	2	1	57310.4304605
79644	1	109	47	1	4	1	0.61	36550.273043	1	33.8	128	1	1	0	0	8.1	42	41	2041.5	47.88	49.5	2.37360533333333	67.599	103	95	8.49545869927023	1.55251777207161	0.681213411389037	360	3	0	18275.1365215
79646	2	112	25	1	3	0	0.36	71302.865933	3	26.9	85.3	1	1	0	0	5.7	78	99	1820	108.74	92.14	1.12725022222222	7.5719	95	33	7.35723727250708	0.221964606741015	0.478407178911946	517	2	0	35651.4329665
79648	2	114	62	1	1	0	0.84	9323.824765	1	39.6	126.1	3	1	1	1	8.3	37	81	875	43.24	28.205	10.2255146666667	137.9638	110	200	9.30565055178051	3.30529065233404	0.707631874298541	405	3	0	4661.9123825
79649	1	105	20	1	3	1	1.91	94520.497042	3	25.4	84.3	1	1	0	0	5.7	58	95	2285	99.665	100.63	1.50273422222222	15.247	97	70	8.1300590399928	0.645843160665443	0.483094555873926	656	2	1	47260.248521
79661	1	110	52	1	4	0	3.53	15190.999913	2	23.5	98	1	0	0	0	4.9	48	184	788.5	30.615	29.565	2.13162666666667	73.392	90	197	9.08986621850831	2.66574366819739	0.561926605504587	556	1	1	7595.4999565
79664	1	111	40	1	3	1	3.36	84139.313987	3	26	95.2	2	1	0	0	5.3	48	134	4254	142.45	167.73	3.95306666666667	43.9712	98	129	8.7516327024723	1.60536245303992	0.529477196885428	375.5	2	1	42069.6569935
79715	1	115	55	1	1	1	0.54	27855.163586	1	20.1	80.2	1	1	0	1	7.7	63	151	1957.5	85.805	61.17	0.890398222222222	15.4432	90	90	8.30647216010059	0.820714674790984	0.441144114411441	475.24	1	0	13927.581793
79720	1	112	25	1	3	0	2.56	24033.234422	2	23.4	84.3	1	1	0	0	6.5	41	98	1917.5	73.03	55.945	0.850710666666667	19.1842	95	88	8.3380665255188	1.20160579659257	0.476271186440678	608.42	1	1	12016.617211
79758	2	111	38	1	4	0	0.78	24961.574315	1	34	107.6	1	1	0	1	5.1	48	211	1945	90.74	79.3	2.72789866666667	81.2808	95	169	8.99062842596367	2.03255952028266	0.604154969118473	322	3	0	12480.7871575
79768	1	115	57	1	1	1	2.18	26791.43196	3	40.7	131.1	3	1	1	1	7	41	109	2698.5	105.52	107.72	6.31752355555556	116.4021	122	156	9.16072987142285	2.38396061071107	0.763541059988352	334.47	3	1	13395.71598
79782	1	109	30	1	3	1	1.02	16943.295284	3	21.2	84	2	0	0	0	4.1	47	125	863.5	35.89	32.435	0.582732444444445	31.54	93	147	8.82988489937205	1.82767035916384	0.526645768025078	666	1	1	8471.647642
79802	1	108	22	1	4	1	3.63	20269.86923	1	30.4	102.5	1	1	0	0	10	41	61	2273	143	124.35	3.70437955555556	47.85	87	113	8.50014875680698	1.62062988598417	0.589080459770115	276.8	3	1	10134.934615
79812	1	113	65	1	3	0	1.01	28693.392043	1	39.4	127.5	1	1	1	1	5.8	32	89	1806	85.385	103.255	10.7044248888889	95.25	104	135	8.85651849701986	2.61753253878793	0.753101004134672	266.26	3	1	14346.6960215
79816	1	107	78	1	2	0	2.19	15687.047153	3	27.8	101.5	2	1	0	0	5.4	48	97	1344	47.275	52.5	1.98044177777778	37.9235	102	92	8.45361420977337	1.17644216550719	0.607784431137725	380	2	1	7843.5235765
79821	2	118	55	1	2	1	0.92	17986.015359	1	26.7	92.1	2	0	0	0	4.2	46	148	2493	107.92	76.4	0.983303111111111	75.88	94	248	9.36357634787504	3.06662756801877	0.538281706604325	496	2	0	8993.0076795
79825	1	112	70	1	1	1	3.83	10444.988845	3	31	117.5	2	1	0	1	6.4	60	111	2308.5	125.565	111.515	4.08992222222222	69.93	108	118	8.75966867102994	1.31097885751255	0.655691964285714	335.64	3	1	5222.4944225
79833	1	110	54	1	4	0	3.53	15190.999913	3	25.4	96.7	1	1	1	0	5.1	42	69	1506	45.16	50.825	5.10362666666667	103.7858	156	290	10.0265897496701	4.2251517265098	0.576968973747017	248	2	1	7595.4999565
79863	1	118	45	1	2	0	1.39	29442.897375	2	27.1	93.8	2	1	0	0	5.5	57	174	2101	81.76	98.56	2.71972444444444	34.4736	104	106	8.6146828126935	1.07189273895078	0.55933214072749	528	2	1	14721.4486875
79885	2	112	69	1	3	1	1.03	34620.851794	3	29.4	111.5	3	1	0	1	8.3	79	121	2569.5	91.785	84.69	0.736154222222222	35.712	87	68	7.99226864327075	0.562258298629254	0.632086167800454	441	2	1	17310.425897
79896	1	106	22	1	2	1	2.25	55453.905144	2	32.8	116.3	1	0	0	0	6	32	59	4009	145.88	164.45	11.9483093333333	52.1208	93	90	8.33926198292358	1.78661657829937	0.637609649122807	459	3	1	27726.952572
79913	2	114	63	1	3	1	2.19	73782.410943	3	23.6	84.6	2	1	0	0	5.7	92	102	2812	90.325	112.475	0.695725333333333	9.0748	100	41	7.62559507213245	0.249046868030562	0.483981693363844	612	1	1	36891.2054715
79915	1	107	64	1	2	0	3.09	13646.182445	3	27	99.7	1	1	1	1	4.4	46	91	2338.5	110.525	95.915	10.98258	71.6902	161	183	9.59774333726594	2.4341763096173	0.561373873873874	411	2	1	6823.0912225
79942	2	112	54	1	3	0	0.86	18804.950676	1	34.6	124.5	3	1	1	1	7.1	26	100	2727.5	99.52	110.745	14.701124	139.0515	113	207	9.36695943141777	5.27381052029859	0.740190249702735	113	3	0	9402.475338
79954	2	113	80	1	3	1	5	35671.30242	1	29.3	107.4	2	0	1	0	6	34	53	1896.5	49.17	73.805	16.7807226666667	76.5744	181	160	9.58052366593971	2.95821709250644	0.637767220902613	254	2	1	17835.65121
79962	1	115	24	1	3	0	3.92	91728.638522	3	25.1	84.5	2	1	0	0	5.6	45	102	2328	90.945	58.08	1.51737911111111	25.7595	87	117	8.5349348728924	1.40888577945298	0.511191772534785	563.09	2	1	45864.319261
79970	1	116	71	1	1	1	1.04	13304.031823	2	30.5	102.9	1	0	1	0	8.6	42	111	611.5	20.78	19.98	0.496622222222222	33.8068	68	79	7.89580837708318	1.10389186242041	0.607079646017699	682.32	3	1	6652.0159115
79979	1	106	80	1	2	1	1.79	12445.349562	1	26.3	95.9	1	0	1	1	6	43	137	1560	95.645	66.84	3.75261733333333	86.52	202	248	10.1285492630062	3.45217704733823	0.601631116687578	484	2	1	6222.674781
79982	1	115	45	1	4	0	3.74	32172.82942	2	23.4	83.5	3	0	0	0	5.1	57	181	2100	53.745	65.605	1.10388444444444	19.8505	99	95	8.45584956117519	0.926451702342311	0.472285067873303	744.07	1	1	16086.41471
80010	1	116	39	1	1	0	3.96	21850.321915	3	25	87.8	1	0	0	0	6.5	55	174	1658	43.245	80.47	1.083604	29.3436	80	114	8.42507790250843	1.16761559450835	0.504018369690011	595.95	2	1	10925.1609575
80015	2	106	48	1	3	0	5	81416.722516	3	45.5	143.8	1	1	0	0	8.2	29	119	1299	65.73	39.835	4.43263066666667	57.8392	105	65	8.13520043949321	1.42940090941561	0.815655133295519	300	3	1	40708.361258
80022	2	118	21	1	2	1	0.92	37317.489604	2	20.2	76	1	1	0	0	4.5	55	113	3423	175.82	114.535	1.63661866666667	9.317	103	75	8.259069921206	0.742450856449783	0.432063672541217	700	1	0	18658.744802
80030	2	104	63	1	4	0	5	12509.599549	3	25.9	98.2	1	1	0	0	4.7	47	127	1341.5	56.59	46.055	1.45806266666667	32.6024	100	87	8.37793112408273	1.13758152951151	0.574269005847953	563	2	1	6254.7997745
80031	2	115	33	1	1	0	1.52	32737.34774	1	26.4	93.9	3	1	0	1	5.9	59	119	1731.5	91.575	60.575	1.79867022222222	12.3981	93	38	7.4770384723197	0.374934763694432	0.511159499183451	362	2	1	16368.67387
80044	1	113	77	1	3	0	5	68036.28118	1	30.8	115.8	2	0	0	1	7.1	45	80	1719	60.7	69.555	3.57143111111111	48.768	94	85	8.29279885820037	1.24904262132135	0.649103139013453	384.11	3	1	34018.14059
80091	1	106	65	1	2	0	3.09	12542.195652	1	31	114.7	2	0	0	1	6.2	48	96	2072.5	73.325	83.235	9.15100666666667	48.2587	99	86	8.35631996582815	1.1661280907206	0.649490373725934	262	3	1	6271.097826
80100	2	107	30	1	3	0	5	71019.855264	3	43.4	138.4	1	0	0	0	7.6	38	86	2589.5	97.385	110.04	9.04690222222222	227.0262	91	274	9.43084043234498	4.58103347629845	0.755046372067649	178	3	1	35509.927632
80103	1	112	53	1	1	1	4.61	27155.635551	3	41.3	129.8	3	0	0	0	5.8	32	122	2505.5	95.17	125.565	4.91708533333333	69.5304	105	95	8.51469006119812	1.81904537230858	0.755529685681024	417.56	3	1	13577.8177755
80105	1	114	62	1	1	0	1.43	13841.430712	3	27.1	99.5	1	1	0	0	6.2	60	153	1224	49.905	50.785	1.84455377777778	30.3945	102	78	8.28853445941392	0.793668174830902	0.519853709508882	503	2	1	6920.715356
80130	1	104	51	1	4	0	5	18725.308216	3	21.1	87	1	1	0	0	6.7	58	128	1232	45.85	30.24	2.12608533333333	16.148	106	65	8.14467918344776	0.682373479782558	0.472056429734129	447	1	1	9362.654108
80133	1	104	80	1	1	0	5	7828.230896	3	28.1	105.8	1	0	1	1	5.8	59	53	1547.5	85.47	41.415	10.218624	68.1768	179	148	9.49145089904492	1.58863989997344	0.61297798377752	1.44	2	1	3914.115448
80136	2	118	65	1	2	0	0.36	9801.434264	2	29.4	102.5	2	1	1	1	4.9	45	108	2507.5	109.62	79.38	4.0245	55.875	145	132	9.166388484447	1.76352694109106	0.613405146618791	532	2	0	4900.717132
80146	1	107	33	1	2	0	0.21	44042.883174	3	28.2	110.1	1	1	0	0	6.3	38	141	5565.5	203.725	235.47	1.42769022222222	62.6439	92	123	8.64082575186151	2.14109809962926	0.606611570247934	503	2	0	22021.441587
80158	1	107	35	1	3	0	1.27	20008.76624	1	37.2	125.1	3	1	0	1	8.3	40	121	2990	111.97	95.715	10.12704	210.35	107	310	9.71625395138115	4.93228598604785	0.662957074721781	397	3	1	10004.38312
80175	2	105	64	1	1	0	1.77	12840.401659	2	47.6	135.5	1	0	0	1	6.9	37	98	2214.5	84.68	89.65	4.686	36.5895	107	46	7.80832305039106	0.721297714070574	0.822707953855495	444	3	1	6420.2008295
80185	1	106	61	1	2	0	1.28	20758.11502	1	25.6	102	1	0	0	1	7.8	37	115	2387	77.725	92.015	3.376412	137.418	121	329	9.89870111580217	5.71571839662529	0.564159292035398	421	2	1	10379.05751
80197	2	110	44	1	2	0	1.03	23417.507853	1	25.8	93.2	1	0	0	0	5.3	45	175	2149	104.21	69.56	2.19572888888889	30.879	100	97	8.48673398393153	1.26886763170206	0.541545613015689	671	2	1	11708.7539265
80200	2	111	57	1	3	1	5	150762.373234	3	28.9	111.9	1	1	0	1	4.9	53	108	1907.5	60.61	96.11	3.688524	39.1615	113	74	8.33830573135657	0.922670794256682	0.595212765957447	670	2	1	75381.186617
80238	2	108	22	1	3	0	2.53	77103.703517	2	28.6	90.8	1	1	0	0	5.9	69	140	2254	60.285	127.555	1.38336	19.8144	107	68	8.19918935907807	0.533201209973201	0.523946912867859	413	2	1	38551.8517585
80250	2	112	72	1	3	0	2.67	81699.525249	3	33.1	117.4	1	1	0	1	4.7	48	67	1671.5	67.625	96.325	2.29042844444444	50.8804	110	86	8.46168048148598	1.14733814921538	0.662528216704289	444	3	1	40849.7626245
80259	1	113	27	1	3	0	1.2	22059.984558	1	25.4	81.8	3	1	0	0	4.8	44	129	2698	65.405	85.93	1.21236266666667	18.2112	90	96	8.37101068123816	1.13146569878676	0.491586538461538	491	2	1	11029.992279
80260	1	116	40	1	4	0	4.61	25455.072404	2	22.3	91.8	2	1	0	0	5.7	34	153	3177.5	95.38	150.14	2.239924	36.6088	104	121	8.74703426417817	2.22092213303321	0.504118616144975	356.83	1	1	12727.536202
80267	1	113	61	1	3	0	2.26	141886.717929	3	26.5	95.5	1	0	0	0	2.4	56	87	2648	103.115	71.595	0.867347555555556	20.6485	94	60	7.94449216393216	0.633629040553759	0.558153126826417	414.75	2	1	70943.3589645
80275	2	118	24	1	2	1	0.54	30397.60875	3	17.2	67.7	2	0	0	0	5.9	45	106	3259	60.44	80.905	0.523051111111111	2.6514	80	87	8.15478757276852	1.01215550749538	0.391103408434431	789	1	0	15198.804375
80279	1	116	38	1	3	0	5	59666.073066	2	24.5	89.4	1	1	0	0	6	46	82	1397	71.655	40.865	1.85966488888889	30.5732	77	111	8.36018844260607	1.39634334713863	0.499441340782123	399.38	1	1	29833.036533
80285	2	112	50	1	4	0	5	21653.067322	3	29.3	95.2	2	1	1	1	3.5	61	90	2174	87.22	93.345	2.10691955555556	42.6122	132	125	9.01796847932873	1.1410313110867	0.579075425790754	223	2	1	10826.533661
80286	2	107	38	1	4	0	1.5	77534.407817	3	33	105.1	1	0	0	0	6.2	33	165	2183.5	90.04	77.925	1.62660355555556	37.1326	93	82	8.24617155985756	1.43160265927475	0.608217592592593	286	3	1	38767.2039085
80312	1	112	40	1	4	0	0.88	17498.790706	1	27.5	97.7	3	1	0	0	6.1	69	164	2902	92.13	125.065	2.626936	22.89	105	62	8.08794755464267	0.534755818465671	0.568353694008144	557.54	2	0	8749.395353
80321	2	114	72	1	1	1	1.08	10628.228607	2	28.7	95.4	2	0	1	1	6.4	25	80	1970.5	73.62	51.6	4.36661866666667	23.3472	129	68	8.38617292897783	1.5310432392436	0.572629051620648	862	2	1	5314.1143035
80332	1	107	24	1	2	1	0.71	40161.628035	1	22.7	87.8	1	0	0	0	5.6	59	63	2514.5	109.015	109.19	2.980984	10.8072	103	42	7.67925142595306	0.420068632309792	0.502001143510578	348	1	0	20080.8140175
80338	2	109	23	1	3	0	1.2	33480.099729	3	24.9	82	1	1	0	0	6.2	54	104	2736.5	146.1	102.925	1.61470977777778	15.538	95	81	8.25517886571303	0.787209168744203	0.474262579525737	666	1	1	16740.0498645
80340	1	106	61	1	1	0	5	17682.040109	3	28.3	98.4	2	1	0	0	5.9	45	82	2587	53.915	121.16	3.09573333333333	40.7146	89	108	8.47762041629641	1.41590454549564	0.530744336569579	322	2	1	8841.0200545
80352	2	112	20	1	3	1	1.13	25084.137083	1	24.4	84.5	1	1	0	0	7.1	60	82	3097.5	141.93	115.2	2.13916088888889	19.5975	106	89	8.45892828328426	0.814507291964591	0.483409610983982	598	1	1	12542.0685415
80372	1	114	42	1	4	0	5	22053.360619	3	26.8	93.1	1	1	0	0	8.8	44	152	2342	100.5	104.585	1.15310222222222	27.5942	114	87	8.50895938648913	1.13250246786032	0.546682325308279	449	2	1	11026.6803095
80377	2	114	44	1	1	0	0.54	21336.022705	2	58.4	162.8	1	0	0	1	9	50	150	1043	43.615	29.665	9.011072	71.7852	101	65	8.09636060617695	0.788197359298192	0.943768115942029	247	3	0	10668.0113525
80379	2	116	67	1	3	1	2.57	123165.769252	1	26.7	101.5	2	1	0	0	7	80	134	2100	109.155	98.77	2.04749066666667	38.325	104	93	8.48384321173468	0.728576788783355	0.574095022624434	758	2	1	61582.884626
80380	2	115	39	1	3	0	3.3	82649.867137	2	29.8	106.5	1	1	0	0	4.5	35	77	1777.5	72.385	71.165	2.87319911111111	25.7715	95	55	7.86806289627307	0.96583690703079	0.573505654281099	546.34	2	1	41324.9335685
80389	1	114	80	1	3	0	0.87	14502.900972	2	31.5	118.7	2	0	0	0	6.9	46	91	2696.5	87.58	141.425	10.1620306666667	117.603	100	194	9.17988116449147	2.80921935365879	0.687717265353418	527	3	0	7251.450486
80393	1	110	66	1	3	0	5	116084.743624	3	31.1	108	1	0	0	1	5	56	70	2585	92.435	106.185	5.06390933333333	46.139	110	95	8.56121007683301	1.03563827324773	0.5747738158595	514	3	1	58042.371812
80396	1	118	31	1	1	1	5	18205.688926	3	29.6	95.7	1	1	0	0	7.2	50	75	5296	150.34	190.375	1.310036	81.7848	100	236	9.37585481045376	2.6367565735038	0.528145695364239	477	2	1	9102.844463
80402	2	114	66	1	3	1	3	119082.449898	3	35.7	126.5	2	1	0	1	9.7	62	104	2040	82.72	86.63	3.78327022222222	99.999	116	144	9.03025631012242	1.5309822951625	0.688248095756257	285	3	1	59541.224949
80430	1	116	46	1	3	0	5	69929.44683	3	27.8	103.2	2	1	0	0	8.5	32	125	4312	122.73	192.515	7.361368	104.7826	101	243	9.41503477962186	4.71778439758227	0.570480928689884	319.45	2	1	34964.723415
80479	2	106	62	1	4	0	5	15828.731463	3	26.6	102.6	1	1	1	1	7.8	44	177	2095	90.91	71.69	2.92230755555556	101.4448	134	239	9.68115617132248	3.44337392280293	0.569051580698835	316	2	1	7914.3657315
80493	1	112	52	1	3	1	5	104409.056034	3	34.1	116	3	0	1	1	5.8	49	145	1978	97.07	70.075	7.855824	86.394	290	150	9.98736903651683	1.89607102718167	0.669745958429561	464.45	3	1	52204.528017
80505	1	110	46	1	3	0	5	103375.409677	3	26	97.3	1	1	0	0	5.7	63	100	2134	90.655	65.59	1.193696	37.9202	96	104	8.51559191004926	1.00644441883297	0.523118279569892	462	2	1	51687.7048385
80506	1	104	53	1	3	0	5	109886.51593	3	28.3	106	1	1	0	0	6.4	42	107	2177	87.865	95.895	1.58409244444444	107.379	97	232	9.32830116960975	3.48745029802533	0.556430446194226	582	2	1	54943.257965
80521	2	118	41	1	3	0	5	70822.141429	3	20.6	87.8	2	1	0	0	4.5	46	119	1995.5	56.045	78.205	1.250984	15.1848	101	59	7.99951078018703	0.79706819206326	0.477173913043478	469	1	1	35411.0707145
80522	1	113	55	1	3	1	4.18	131984.414135	3	20.8	86	1	1	0	0	7.4	129	85	5518.5	141.475	216.405	0.592919555555556	13.041	95	55	7.86806289627307	0.258130681882314	0.49682264586944	330.21	1	1	65992.2070675
80530	2	112	59	1	3	1	1.46	132049.346971	3	23.5	94.3	3	1	0	1	7.5	38	66	2246	69.46	80.16	3.214288	22.5024	94	68	8.06965530688617	1.1207946519034	0.525055679287305	241	1	1	66024.6734855
80537	1	114	65	1	1	0	1.7	8100.560547	1	26.2	89.3	3	1	0	0	5.5	40	103	2667.5	84.685	102.765	1.20071244444444	21.1167	92	77	8.17244681834278	1.07743353535116	0.526533018867925	756	2	1	4050.2802735
80539	1	112	40	1	1	0	1.45	19010.289048	2	31.4	104.1	1	1	1	0	6.8	44	157	1844.5	57.035	76.07	11.8663982222222	150.535	368	341	11.0468182348925	4.52971342946202	0.590805902383655	250.95	3	1	9505.144524
80559	2	110	26	1	4	1	3	44015.059461	3	23.7	88.9	1	1	0	0	6.9	42	121	3483	127.58	140.045	1.58848	13.7664	98	51	7.82364593083495	0.709306731587303	0.479245283018868	489	1	1	22007.5297305
80561	1	105	41	1	4	0	5	27565.280684	3	26.3	92.3	1	1	0	0	5.9	43	65	2233	95.65	90.645	0.939969333333333	19.7379	100	64	8.07090608878782	0.857939020118865	0.532295271049596	398	2	1	13782.640342
80585	1	111	41	1	4	0	4.35	24874.582745	3	28	101	1	1	0	1	7.2	40	185	1736.5	91.1	108.14	10.1738364444444	67.068	91	165	8.92365779985749	2.51672219460505	0.590298071303332	188.42	2	1	12437.2913725
80587	1	116	36	1	3	0	5	78399.12035	3	26.3	88.8	2	1	0	0	5.3	46	100	3510.5	160.25	116.27	1.18542666666667	34.391	88	128	8.63621989783788	1.53876837650683	0.518086347724621	652.52	2	1	39199.560175
80592	1	109	20	1	2	0	0.82	55139.273233	2	30.8	100.6	3	1	0	0	6	46	116	1303.5	49.07	37.825	3.232124	36.1696	101	90	8.42178300661158	1.11943835313771	0.579827089337176	468	3	0	27569.6366165
80593	1	118	63	1	4	0	3.18	13556.800921	3	22.5	87.9	2	1	0	0	6	64	147	1968.5	81.7	60.21	0.895272	16.2819	96	63	8.01433573729942	0.58408566109049	0.518890200708383	511	1	1	6778.4004605
80619	2	114	33	1	1	0	1.04	21107.044395	2	35	119	3	1	0	1	6.9	27	152	3026.5	100.725	111.29	2.60407111111111	37.206	91	61	7.92858619013022	1.41231669556829	0.671178793006204	325	3	1	10553.5221975
80639	1	116	32	1	3	0	2.34	90323.7907	3	23.5	86.8	1	1	0	0	5.8	50	99	2497	72.705	103.015	2.79247733333333	14.0392	110	57	8.05038445306702	0.657196277933934	0.463180362860192	321.07	1	1	45161.89535
80641	1	106	80	1	3	1	1.65	44780.457732	1	25.5	100.3	2	0	0	1	5.4	78	84	2443	110.635	82.395	3.36166666666667	45.0428	109	113	8.72558852038154	0.919667967532499	0.595959595959596	436	2	1	22390.228866
80646	2	114	34	1	1	1	1.13	23050.029056	2	29.3	102.2	2	1	0	0	6.8	41	138	2243	120.585	56.79	2.58634133333333	65.5092	96	156	8.92105701815743	2.27874156138744	0.569994422755159	603	2	1	11525.014528
80648	1	110	43	1	3	0	4.1	104467.310324	3	23	89.7	1	1	0	0	5.8	60	67	2867	121.04	121.765	1.07919288888889	12.2759	97	44	7.6657534318617	0.441155716443759	0.466944299843831	240	1	1	52233.655162
80669	1	110	50	1	3	0	5	112564.649939	3	32.2	112.3	1	1	0	1	5.8	51	92	2109.5	96.145	84.6	3.23838666666667	154.8602	99	290	9.57185359255516	3.53493560411424	0.651770168311085	349	3	1	56282.3249695
80684	1	107	48	1	2	0	1.7	37396.109238	2	27.7	103.4	2	1	0	0	4.9	48	137	2425.5	108.4	71.38	3.71637066666667	46.3872	111	107	8.68921185521429	1.39625707292945	0.554423592493298	341	2	1	18698.054619
80693	2	111	30	1	2	0	4.14	58175.714231	2	21.8	77.8	3	1	0	0	3.6	62	115	3904	174.22	112.585	0.816743111111111	4.3392	93	30	7.24064969425547	0.25990439846844	0.460355029585799	919	1	1	29087.8571155
80699	2	110	73	1	1	0	3.81	11297.016776	3	27.4	99.5	2	0	0	1	5.3	54	57	1674.5	64.18	62.05	0.807653333333333	19.872	88	51	7.71601526664259	0.570945768778656	0.562464669304692	627	2	1	5648.508388
80705	1	111	54	1	3	0	3.37	84826.407305	3	29.8	101.3	1	1	0	0	7.5	52	91	2770.5	96.97	150.525	2.38611822222222	53.2884	120	130	8.96187901267768	1.47480528010198	0.599053814311059	450.9	2	1	42413.2036525
80714	1	112	45	1	4	0	0.85	19045.802952	3	23.2	83.1	1	0	0	0	6.8	51	182	3156	112.735	92.545	0.989623111111111	15.5298	92	76	8.15937473677543	0.824753761529826	0.497902935889754	676.73	1	0	9522.901476
80717	1	115	80	1	3	1	1.93	29415.725937	3	27	104	1	1	0	1	5.8	68	73	2439.5	84.085	81.22	0.900926666666667	27.729	109	63	8.14133542806073	0.590831701287381	0.601156069364162	225.37	2	1	14707.8629685
80729	1	118	31	1	2	1	2.42	48120.015193	2	30.7	113.2	3	1	0	0	7.2	44	163	2714.5	127.08	104.915	5.70783466666667	109.9442	103	202	9.24984950507089	2.9577387470883	0.64391353811149	454	3	1	24060.0075965
80733	2	116	47	1	3	0	0.39	24462.985929	2	22	78	3	1	0	0	4.4	36	134	1219.5	46.665	47.47	0.461852444444445	10.426	90	71	8.06934236681164	1.0556517233373	0.46235921754594	709	1	0	12231.4929645
80735	2	109	41	1	3	0	1.08	25003.524325	3	32.5	110.6	1	1	0	1	5.7	33	145	1141.5	32.125	27.48	8.20731377777778	106.5672	91	207	9.15043111922227	3.83755515658617	0.614785992217899	330	3	1	12501.7621625
80761	1	106	23	1	4	1	1.42	53644.218401	1	26.9	96.6	2	1	0	0	6.6	61	95	1676	108.89	57.575	1.11605511111111	26.0384	86	73	8.05165955684195	0.709944644447025	0.517684887459807	457	2	1	26822.1092005
80769	1	116	61	1	3	0	3.48	89155.501019	3	24	92.4	1	0	0	0	4.6	59	60	3035.5	101.065	117.53	1.17715111111111	24.1394	99	78	8.25868149626424	0.797984889137923	0.508810572687225	641.72	1	1	44577.7505095
80772	1	115	36	1	3	1	1.28	88577.282955	2	22.4	94.6	2	0	0	0	6.1	58	70	1567	95.225	53.845	3.43413333333333	20.72	116	62	8.18757739559151	0.686469364551205	0.560758743331357	690.03	1	1	44288.6414775
80793	1	116	41	1	3	0	3.17	69929.44683	3	26.9	98.5	1	1	0	0	5.4	42	101	2596.5	119.94	108.895	1.67019377777778	40.8365	93	108	8.52158353971753	1.55235367593069	0.551203133743705	305.85	2	1	34964.723415
80794	2	109	58	1	3	0	5	84456.480754	3	28.8	106.1	2	1	0	0	6	43	105	2382.5	76.3	117.575	2.66741333333333	58.9374	106	127	8.81447900001071	1.85806833892198	0.615429234338747	362	2	1	42228.240377
80800	1	104	71	1	1	0	5	9371.815825	3	23.8	90	2	1	0	1	5.4	55	100	2337.5	107.865	104.42	2.33002	25.125	101	89	8.41060970601346	0.959595875501685	0.484913793103448	482.56	1	1	4685.9079125
80810	1	108	56	1	2	1	5	19588.845223	2	27.8	96.6	1	1	0	1	5.9	49	151	2830	112.135	120.32	2.364908	82.7604	101	232	9.36871070794762	2.75562160520585	0.580877931449188	293.92	2	1	9794.4226115
80812	1	105	23	1	1	0	4.1	37010.776986	3	25.4	82.3	1	1	0	0	4.3	36	85	3270.5	148.415	133.78	2.34375555555556	59.3736	100	304	9.62905070683437	4.41802148806792	0.484402589758682	521	2	1	18505.388493
80858	1	105	65	1	3	0	4.67	116603.926439	3	22.7	96	2	1	0	0	4.1	62	149	2690	99.44	98.71	0.733911111111111	42.005	85	120	8.53699581871242	1.25553658353716	0.526893523600439	717	1	1	58301.9632195
80862	2	104	21	1	4	1	4.19	21668.783299	3	23.5	84.6	1	1	0	1	6.5	50	79	1549	92.345	78.86	1.66738488888889	6.4092	96	29	7.23849684089437	0.325242745370595	0.485370051635112	401	1	1	10834.3916495
80880	2	109	28	1	3	0	1.54	59752.073016	3	54.2	155.3	2	0	1	1	5.2	43	84	4908.5	186.715	230.425	24.0909262222222	104.0256	188	102	9.16826759555427	1.44792274075335	0.849097867687261	127	3	1	29876.036508
80911	2	108	44	1	4	0	2.1	24301.063487	3	23.9	86.1	1	1	0	1	4.9	49	146	2640	73.86	66.815	1.76948177777778	62.8991	94	264	9.42609670485638	3.03783035045888	0.498841251448436	480	1	1	12150.5317435
80939	2	105	47	1	3	0	2.2	103594.056156	3	31.4	107	2	1	1	0	6.3	52	92	2148	83.71	73.935	3.59511466666667	39.816	132	84	8.62047154086974	0.97532967117561	0.609339407744875	360	3	1	51797.028078
80960	1	116	71	1	3	0	1.06	14790.112963	1	33.2	111.8	2	0	1	1	5.2	43	89	2656	103.19	103.23	9.72185511111111	77.1264	124	146	9.11074100675343	2.06776593236396	0.673899939722725	261.55	3	1	7395.0564815
80968	1	105	25	1	3	1	5	113406.014348	3	20.9	71	3	1	0	0	5.1	42	50	2687.5	113.87	83.26	0.638326666666667	4.944	75	73	7.91480037412476	0.864410426271162	0.41593438781488	938	1	1	56703.007174
80976	2	106	59	1	4	0	5	14801.825449	3	24.2	92.5	1	1	0	0	5.7	75	111	2083	64.58	70.125	0.902307555555556	27.005	82	87	8.17948018535889	0.699146713492317	0.521420518602029	476	1	1	7400.9127245
80979	1	108	29	1	4	0	5	43183.241005	3	30.2	88.6	1	1	0	0	4.7	67	94	2161	115.01	84.585	1.04038666666667	11.1864	99	42	7.63964228785801	0.320089024912126	0.528639618138425	460.73	3	1	21591.6205025
80997	2	110	26	1	4	0	0.57	30456.354314	2	23.7	85.8	1	1	0	0	5.3	75	108	2286.5	173.025	103.67	2.00560622222222	11.0448	102	47	7.78197323443439	0.354581778522557	0.494239631336406	535	1	0	15228.177157
81004	1	104	50	1	3	0	5	112427.538339	2	27	92.4	1	1	0	0	7.1	68	82	2222.5	63.14	93.705	0.644216888888889	8.0556	96	26	7.12929754892937	0.21706017613995	0.540035067212157	484.76	2	1	56213.7691695
81010	2	115	51	1	3	1	2.65	32514.49242	2	26.2	95.6	3	0	0	0	5.3	55	240	2783.5	114.065	115.995	1.07828444444444	30.753	93	89	8.32808868232545	0.967591596664352	0.573485302939412	742	2	1	16257.24621
81013	2	115	43	1	1	0	1.07	40260.333966	3	31.9	103.3	2	1	0	0	6.4	34	162	4978	208.72	224.595	1.36113244444444	67.9059	90	157	8.86290829511863	2.65628357336665	0.618192698982645	783	3	1	20130.166983
81032	2	105	71	1	1	1	1.03	13351.019826	2	22.2	82	2	1	0	1	5.7	64	163	1003.5	65.525	32.105	1.04935733333333	21.114	102	110	8.63230599851674	0.958410735203876	0.459899046550757	395	1	1	6675.509913
81037	1	104	60	1	1	0	3.82	9975.511468	3	26.7	93.2	1	1	0	1	6.8	52	145	2386.5	100.72	75.225	2.15131111111111	25.4646	118	80	8.4595640785796	0.888769617111583	0.53903990746096	466.84	2	1	4987.755734
81038	2	107	45	1	3	0	1.04	32027.938021	3	24.9	86.5	1	1	0	0	5.8	38	107	1214.5	50.97	45.87	1.05047822222222	21.371	97	88	8.35890061242164	1.2901331883019	0.545053560176434	432	1	1	16013.9690105
81070	2	112	31	1	2	0	1.25	44495.229748	1	28.2	96.4	1	0	0	0	5	29	84	2457	111.91	68.01	3.17328	97.1202	107	274	9.59280976029003	5.45467359218274	0.550228310502283	367	2	1	22247.614874
81090	2	115	32	1	1	1	0.57	27643.32546	2	24	84.6	3	1	0	0	5.2	60	144	2166.5	76.995	74.7	1.47977333333333	19.698	93	89	8.32808868232545	0.822702743028677	0.494158878504673	875	1	0	13821.66273
81095	1	108	51	1	4	0	2.63	19951.000999	3	41.7	131	3	0	0	0	8.4	35	162	2721.5	98.105	126.26	9.66562177777778	200.442	96	269	9.46591239050973	4.70919998373437	0.81875	196.16	3	1	9975.5004995
81115	1	117	60	1	4	0	5	11912.677851	3	27.5	109.6	2	1	0	0	6.5	49	76	2309	97.03	72.78	1.6236	50.844	107	101	8.59480217074322	1.36928736817013	0.562628336755647	299	2	1	5956.3389255
81131	1	107	49	1	4	0	5	31707.986437	3	29.6	106.7	2	1	0	0	6.6	40	183	2455	84.05	67.53	8.04967822222222	111.0888	97	236	9.34539560296905	3.68192556681766	0.612162937464142	327	2	1	15853.9932185
81144	2	115	49	1	3	0	1.68	97812.531508	2	32.3	107.2	1	0	0	1	8.7	47	160	1719	81.365	68.375	3.196024	25.2356	111	53	7.98667493430451	0.665609013752829	0.603263927968486	642	3	1	48906.265754
81149	2	113	34	1	3	0	5	90490.277248	3	26.2	89.4	2	1	0	0	5.7	40	92	2106	62.99	89.75	1.02179022222222	17.08	95	62	7.98786409608569	0.868870020144861	0.535650089874176	506	2	1	45245.138624
81151	2	113	56	1	3	0	5	112908.59011	3	24.9	98.2	1	1	0	1	5.7	37	111	2649	109.355	107.945	2.04335288888889	20.6172	102	55	7.9391588179568	0.934092717593501	0.535149863760218	547	1	1	56454.295055
81154	2	118	50	1	4	0	3.02	18140.25982	2	30.2	101	2	0	1	1	4.7	47	130	1974	67.805	61.58	14.70392	93.888	129	231	9.60908293432352	2.8469114113394	0.625774473358116	434	3	1	9070.12991
81169	1	112	34	1	3	0	1.11	15350.062031	2	33.5	113.2	2	1	0	1	5.2	47	88	4996.5	173.075	213.02	2.54844622222222	37.0176	96	68	8.090708716084	0.882837205179097	0.631696428571429	696.92	3	1	7675.0310155
81207	2	118	39	1	3	0	5	62179.169243	3	23.4	87.5	1	1	0	0	6.8	76	103	2725	101.15	100.67	0.526906222222222	11.1825	76	44	7.42177579364465	0.335546054500667	0.489373601789709	842	1	1	31089.5846215
81209	2	115	58	1	4	0	3.33	22391.218523	1	28.1	93.5	1	1	1	1	7.1	36	102	1861.5	102.675	57.165	3.31400533333333	22.515	115	70	8.30028018985266	1.09196956200757	0.599358974358974	539	2	1	11195.6092615
81218	1	115	34	1	3	0	5	92605.771077	3	27.4	96.5	1	1	0	0	6.4	26	84	2523	119.87	73.81	1.03680888888889	40.194	79	113	8.40368849061942	2.56318831954933	0.539709172259508	454.9	2	1	46302.8855385
81219	2	114	37	1	1	1	3	26610.814503	2	30.7	101.5	3	1	0	1	5.5	37	186	5876.5	264.415	252.785	4.19408888888889	62.2325	100	151	8.92930284224307	2.35403080894785	0.575396825396825	409	3	1	13305.4072515
81225	1	112	37	1	4	0	5	24605.677806	3	24.4	89.8	1	1	0	0	8.9	40	103	3960.5	136.265	135.325	2.68380355555556	31.0744	104	111	8.66077391989376	1.62403014822589	0.497782705099778	699	1	1	12302.838903
81241	1	114	51	1	1	1	2.77	23419.196535	2	23.6	89.5	3	1	0	0	3.9	46	95	1318	45.07	40.755	0.820760888888889	26.2885	97	95	8.43544068954398	1.22118787438348	0.508811824900512	446	1	1	11709.5982675
81250	1	109	50	1	4	0	0.22	25359.665202	1	30.2	106.3	1	0	0	0	6.9	41	114	1554	43.645	38.955	1.59219022222222	66.6582	93	143	8.80229694285322	2.13420313093316	0.633492252681764	240	3	0	12679.832601
81270	2	106	43	1	4	0	5	18385.026966	3	26.1	95.5	1	1	0	0	6.8	41	124	1934	78.155	68.295	4.33532133333333	34.4345	112	100	8.63052187672324	1.4576959410598	0.541383219954649	138	2	1	9192.513483
81273	2	106	32	1	1	0	2.53	26246.622195	2	35.3	109.5	1	1	0	0	6.4	49	74	1848.5	59.05	55.465	1.9313	27.6345	101	55	7.92930652151379	0.642169933999123	0.595432300163132	569	3	1	13123.3110975
81295	2	113	59	1	3	0	5	112958.664094	3	27.4	94.1	1	1	0	1	7.9	39	111	3707	196.06	99.245	3.46939022222222	84.4482	94	257	9.39922368660528	3.77088239550973	0.51392681594757	382	2	1	56479.332047
81297	2	108	80	1	3	0	3.34	28229.141794	3	22.5	88.6	1	0	0	0	5.7	68	106	1508.5	83.68	70.62	2.78657555555556	16.52	99	62	8.02910705461974	0.546695187748417	0.519953051643192	192	1	1	14114.570897
81303	1	110	20	1	4	1	1.92	27473.994959	2	29	107	3	1	0	0	5.6	49	88	1555.5	63.575	68.015	4.263168	40.32	100	85	8.35467426191846	1.09202971977152	0.572805139186296	768	2	1	13736.9974795
81306	1	113	57	1	3	0	2.58	28859.422614	1	34.2	119.4	3	1	0	1	5.6	37	91	4201	164.87	162.435	2.307448	70.6112	109	115	8.74313283003245	1.97473467084637	0.689376443418014	400.67	3	1	14429.711307
81320	2	113	28	1	3	0	1.02	35015.231439	2	20.1	80	3	1	0	0	4	65	62	1876.5	82.56	58.71	0.547698666666667	4.41	100	26	7.17011954344963	0.229847488546477	0.449185850645705	583	1	1	17507.6157195
81342	2	106	46	1	3	0	5	84956.580017	3	28.3	92.3	1	1	0	0	6.1	51	122	2434	105.025	100.36	0.495777333333333	16.653	87	54	7.76174498465891	0.584050992105114	0.555021046301864	396	2	1	42478.2900085
81349	1	108	36	1	4	0	0.92	38136.616642	2	29.1	93.7	2	1	0	0	6.3	39	117	3745	208.355	125.38	2.300116	77.777	101	240	9.40261225962331	3.38769883725283	0.574846625766871	386.4	2	0	19068.308321
81353	1	105	76	1	3	0	5	78448.01103	3	29	107.4	1	1	1	1	4.6	22	50	1709.5	85.855	63.865	4.49816888888889	86.6232	148	181	9.50256212447	5.19733798970868	0.637388724035608	108	2	1	39224.005515
81366	2	114	38	1	4	0	0.67	41216.665243	1	28.4	90.4	1	1	0	0	5.4	48	146	972.5	24.47	20.045	1.30804088888889	28.6766	110	100	8.61250337122056	1.12474924868151	0.568553459119497	333	2	0	20608.3326215
81377	1	105	80	1	3	0	3.61	45042.670691	3	26.3	104.8	1	1	0	1	8.7	47	143	1692	77.92	77.42	1.65284533333333	37.7304	105	84	8.39162996844089	1.16211522321962	0.622327790973872	425	2	1	22521.3353455
81382	1	118	71	1	2	0	4.84	12925.721726	3	29.4	105.8	2	1	0	1	6.6	63	98	1953	84.835	76.905	4.932728	41.9016	103	91	8.45244131418654	0.892891031961221	0.578774617067834	321	2	1	6462.860863
81384	2	104	40	1	4	0	4.61	21674.319473	3	18.8	79.5	1	0	0	0	7.4	42	103	2368.5	63.84	45.48	0.929338666666667	23.084	86	141	8.70996000607173	1.96841900589139	0.455587392550143	655	1	1	10837.1597365
81385	1	105	69	1	3	0	5	122806.006012	3	33.7	120.3	2	1	1	1	9.8	44	97	1994	93.005	78.365	5.50411733333333	109.8811	112	176	9.1958356857733	2.5882351065395	0.714795008912656	308	3	1	61403.003006
81427	1	106	52	1	2	0	0.42	24377.576282	1	26.3	97.8	1	1	0	0	6.1	51	121	1388	89.64	36.015	1.54916622222222	35.5552	94	96	8.4144957931779	1.14612927799791	0.553480475382003	342	2	0	12188.788141
81430	2	109	62	1	3	0	3.81	129190.988588	3	34.7	122	2	1	0	1	7	40	187	3329.5	126.485	159.575	5.95740444444445	164.103	98	255	9.43308384326905	4.1338681186029	0.677025527192009	303	3	1	64595.494294
81452	2	106	60	1	3	1	5	87898.112443	3	27.1	99.4	1	1	0	0	6.1	67	119	2243.5	99.765	82.555	1.249024	48.5384	113	125	8.8625543754547	1.13772937164769	0.586776859504132	437	2	1	43949.0562215
81456	2	106	80	1	3	0	3.18	34636.210604	3	31.1	117.2	1	0	1	1	5.3	47	54	1917	78.85	86.86	5.74653333333333	60.1344	177	102	9.10797536529815	1.43407834145189	0.640787315472936	365	3	1	17318.105302
81486	2	105	74	1	3	0	5	60504.250759	3	27.7	102.8	2	1	0	1	5.5	51	98	1588	86.09	48.175	1.53947733333333	21.357	100	50	7.82404601085629	0.609912072081473	0.603995299647474	490	2	1	30252.1253795
81489	2	104	38	1	4	0	5	17752.605001	3	26.2	96.7	1	1	0	0	7.7	39	78	2402	129.665	72.16	2.19317955555556	61.2127	96	171	9.01286456741055	2.64389286227564	0.536031042128603	322	2	1	8876.3025005
81494	1	116	38	1	3	1	5	84053.494471	3	27.4	92.1	2	1	0	0	6.9	37	145	2260	87.81	85.905	1.97926933333333	102.1941	105	334	9.77195416257428	5.04570969620696	0.536400698893419	429.78	2	1	42026.7472355
81509	2	110	42	1	1	1	0.69	23652.263739	3	20.2	84.4	3	1	0	0	5	59	130	2690.5	113.6	107.425	0.818309333333333	13.1338	103	60	8.03592636989179	0.611644026764451	0.474690663667042	611	1	0	11826.1318695
81524	2	104	73	1	4	0	1.89	10528.90614	1	24.4	101.8	2	0	1	1	8.1	35	68	1080	79.165	29.055	1.72878533333333	55.6784	71	134	8.46737249643228	2.5162235221115	0.623011015911873	374	1	1	5264.45307
81563	1	112	25	1	3	1	4.81	57452.678395	3	24	84.2	3	1	0	0	6.6	42	81	2839.5	89.24	106.415	1.58881955555556	47.2512	100	218	9.29651806821724	2.85125083819162	0.487833140208575	686.84	1	1	28726.3391975
81566	1	113	52	1	3	1	1.21	82201.446083	1	23.2	90.1	2	1	0	0	6.7	62	139	4457	127.21	140.54	1.90380711111111	17.57	104	62	8.07837810362652	0.601883964404403	0.50875211744777	565	1	1	41100.7230415
81578	2	113	60	1	3	0	5	111620.912421	3	31.7	108.5	2	1	1	1	5.8	49	119	2262.5	115.495	75.705	5.66696533333333	32.886	130	67	8.3790798892866	0.827442098883217	0.649700598802395	267	3	1	55810.4562105
81594	1	115	60	1	4	0	2.65	14193.84462	3	27	95.2	1	1	0	0	6.6	37	106	1834.5	68.335	76.23	4.29808711111111	57.2894	102	168	9.05578961212758	2.64549267586442	0.593886462882096	357.35	2	1	7096.92231
81601	2	112	65	1	1	1	1.29	17374.430861	3	24.2	92.3	2	1	0	1	7.1	66	174	2814.5	107.195	124.31	3.46240711111111	26.5083	106	86	8.42463920980563	0.782603255989391	0.533834586466165	702	1	1	8687.2154305
81605	1	111	43	1	2	1	4.25	34336.296228	2	25.4	88.6	1	1	0	0	4.6	55	76	2194.5	96.91	71.295	1.37358222222222	18.1248	87	68	7.99226864327075	0.697060150197857	0.524570751924216	388.12	2	1	17168.148114
81633	2	114	51	1	1	0	3	23078.346917	3	28.3	100.4	3	1	0	0	5.6	50	189	2875	99.575	151.425	0.899726222222222	36.7806	97	92	8.40335237499248	1.1072679036764	0.569483834373227	486	2	1	11539.1734585
81636	2	104	79	1	3	0	5	48904.257128	3	24.8	96	1	1	0	1	7.3	69	94	1813	67.71	72.955	0.681973333333334	43.4	97	124	8.70184536354847	1.11271107989642	0.558139534883721	509	1	1	24452.128564
81698	1	113	31	1	3	0	2.22	67504.943239	3	29.2	99	2	1	0	1	5	44	87	1705.5	81.13	67.965	1.18692	21.114	99	55	7.90930585480712	0.725228850241277	0.536585365853659	464	2	1	33752.4716195
81701	1	107	52	1	3	0	1.33	18570.012916	3	38.4	121	2	1	0	1	7.5	46	119	3745.5	154.31	166.815	9.69023066666667	97.384	112	154	9.06230429314878	2.01025272545423	0.694205393000574	344	3	1	9285.006458
81704	2	114	45	1	1	0	4.07	22263.675866	3	27	95.2	1	1	0	0	4.6	36	187	2411.5	155.91	84.835	3.06068355555556	102.6196	95	301	9.56783997578947	4.89159949670606	0.548071387449626	285	2	1	11131.837933
81741	1	105	43	1	1	0	1.28	27098.276339	2	26.5	93.5	2	1	0	0	6	77	100	2906.5	87.715	126.965	1.952456	18.012	109	56	8.02355239240435	0.421974928610618	0.510649918077553	448	2	1	13549.1381695
81748	1	115	22	1	1	1	1.33	38980.308658	1	22.9	74.1	3	1	0	0	5.1	62	129	1863.5	81.57	58.145	1.20832311111111	3.8038	87	37	7.38367885073886	0.297601458141365	0.446654611211573	653.7	1	1	19490.154329
81772	1	108	49	1	4	0	1.33	30056.222474	3	27.4	95.3	3	1	0	1	5.7	48	108	4103.5	113.005	176.035	1.94087111111111	42.0867	89	123	8.60767354454461	1.48884947291133	0.550867052023121	492.69	2	1	15028.111237
81781	1	106	50	1	2	0	0.74	32536.274808	2	27.8	96.7	3	1	1	0	5.7	56	57	4583	159.24	169.27	7.20496	14.3284	149	40	7.99967857949945	0.416972663612567	0.557670126874279	583	2	0	16268.137404
81798	2	104	71	1	3	1	1.8	16345.917407	3	40.8	147.6	1	1	0	1	6.7	35	107	1545	62.635	78.48	15.26758	110.0232	117	118	8.83971137870348	2.36096735189127	0.767550702028081	256	3	1	8172.9587035
81815	1	118	75	1	4	0	0.93	13274.909784	1	25.9	99.4	1	0	1	0	4.6	38	125	1914.5	69.575	39.35	3.39964444444444	54.7648	106	141	8.91905180393029	2.32392848463747	0.573571840738604	427	2	0	6637.454892
81820	2	114	65	1	1	0	1.85	10104.384272	2	22.7	83.7	3	1	0	1	6.6	62	67	4094	156.535	144.505	0.684318222222222	8.6581	95	41	7.5743017777449	0.374046239048846	0.499701492537314	446	1	1	5052.192136
81824	1	115	78	1	3	0	1.92	70496.991718	2	25.3	113.8	2	1	0	0	6.9	65	90	1661	81.92	48.32	1.71710933333333	36.8928	100	67	8.11671562481911	0.7465403357084	0.659327925840093	549.84	2	1	35248.495859
81830	2	106	39	1	3	0	1.97	74069.153688	3	23.9	86.5	1	1	0	0	5.9	67	119	1936.5	64.865	64.38	0.833692444444445	13.588	96	56	7.89655270164304	0.474995169268377	0.5034924330617	505	1	1	37034.576844
81833	1	104	72	1	3	0	5	58116.398808	3	24.5	98.1	2	1	0	1	5.3	46	134	2446.5	99.085	113.55	1.20348088888889	26.149	90	70	8.05515773181968	0.966050276293468	0.52827140549273	461.27	1	1	29058.199404
81854	1	115	38	1	1	1	0.34	31552.471368	1	24.4	87	1	1	0	1	5.8	48	88	5664	200.43	183.345	2.41140266666667	14.41	90	58	7.86710550031674	0.683191999066829	0.488489612577204	530.63	1	0	15776.235684
81865	1	105	42	1	1	0	4.1	27098.276339	3	35.4	120.6	1	1	0	0	6.7	55	98	2317.5	76.31	105.785	5.297856	63.384	97	101	8.4966843147847	1.15915770891914	0.663001649257834	603	3	1	13549.1381695
81872	1	110	80	1	3	1	2.18	38107.075217	3	29	117.5	1	0	0	0	5.9	47	50	2249	93.825	74.56	3.32422311111111	59.2725	102	100	8.53699581871242	1.46809833463601	0.655691964285714	391	2	1	19053.5376085
81887	2	110	80	1	3	1	1.03	15087.461809	1	27.3	101.5	2	0	1	0	5.7	40	86	734	34.72	22.515	8.83165377777778	60.152	124	146	9.11074100675343	2.26965378242203	0.618148599269184	294	2	1	7543.7309045
81899	1	107	55	1	2	0	1.81	26215.788776	1	28.3	98.8	1	0	0	1	7.2	34	99	1268	44.45	39.645	5.749752	95.7892	121	251	9.62809630416858	4.35679654410879	0.581176470588235	331	2	1	13107.894388
81903	1	115	30	1	4	1	5	19174.115807	3	23.8	84	1	1	0	0	10.1	45	188	3008.5	145.405	78.815	2.97034444444444	58.14	112	271	9.62747051161485	3.33818859582655	0.474844544940645	464.21	1	1	9587.0579035
81923	1	114	35	1	1	0	1.74	20786.063147	2	28	86.7	3	1	0	1	5.4	52	93	1922.5	67.845	69.145	1.32394133333333	17.8808	104	73	8.24170315972982	0.734479681316123	0.47170837867247	424	2	1	10393.0315735
81949	2	104	47	1	4	0	2.87	18520.957121	3	29.5	101.1	1	1	0	0	5.6	53	141	1830.5	79.335	65.295	1.99734044444444	55.8467	110	137	8.9273141110606	1.52613104154071	0.586767266395821	852	2	1	9260.4785605
81950	1	110	52	1	1	1	3.8	24401.290767	3	28.5	100	1	1	0	1	6.9	50	141	2736	108.175	82.47	7.55797333333333	85.75	98	217	9.27171765165109	2.59009106613313	0.530785562632696	349	2	1	12200.6453835
81952	1	118	56	1	4	0	3.54	74686.192587	3	25.2	96.1	2	1	1	0	4.4	46	76	2932	110.425	143.25	3.809148	52.6834	161	150	9.39889247852077	1.99859683195183	0.521432447097124	244	2	1	37343.0962935
81954	2	109	23	1	3	0	4.77	92357.437036	2	34.4	115.2	1	1	0	0	7.2	50	68	3027.5	116.18	155.58	3.29102666666667	18.7246	103	33	7.43808936913617	0.405980238550675	0.632967032967033	225	3	1	46178.718518
81955	1	112	26	1	1	1	5	23218.750953	3	25.4	89.8	1	1	0	0	5.7	56	117	1654	62.39	67.455	1.36964622222222	16.7896	82	60	7.80791662892641	0.609902847680174	0.513142857142857	367.58	2	1	11609.3754765
81997	1	116	80	1	3	0	1.02	11591.377679	3	30.2	105.4	2	0	0	1	6.2	58	86	2789	109.065	93.51	1.53287111111111	50.6212	98	111	8.60135049942296	1.16092789294003	0.618544600938967	469.55	3	1	5795.6888395
82001	2	110	50	1	3	0	2.52	64573.731725	1	27.4	103.4	1	1	0	0	4.2	56	88	1257.5	43.585	41.86	1.32252444444444	23.424	98	54	7.8808043446749	0.606680033162977	0.55861696380335	302	2	1	32286.8658625
82019	2	108	62	1	1	0	4.77	10162.712234	1	27.7	93.5	1	0	1	1	5.3	78	116	2495.5	146.01	89.385	1.766688	20.6055	155	64	8.50916101971897	0.463871976815482	0.561224489795919	493	2	1	5081.356117
82020	1	113	41	1	3	0	3.82	120897.048533	3	28.5	104.4	3	1	0	0	7.7	54	170	2049	86.925	64.345	2.01002666666667	47.5952	97	107	8.55439263240534	1.22850819283509	0.575206611570248	546.71	2	1	60448.5242665
82026	1	112	68	1	1	0	2.3	10546.289167	2	41	135.2	2	0	1	1	4.6	54	59	2351.5	125.505	116.475	110.831838222222	75.3246	221	95	9.25889241255835	1.12872556719831	0.759977515458122	228	3	1	5273.1445835
82027	2	113	80	1	3	1	2.57	43854.410922	2	27.3	102.1	2	0	0	1	7.1	47	86	2201.5	62.175	86.665	2.40156	42.7392	103	102	8.56655462095396	1.3473858423113	0.6121103117506	314	2	1	21927.205461
82046	2	110	80	1	3	1	5	33353.414431	2	35.3	129.8	1	0	1	1	8.1	40	113	573	47.235	17.995	11.3830737777778	87.804	281	120	9.73269923155585	2.04797538693676	0.789057750759879	125	3	1	16676.7072155
82047	1	114	64	1	3	1	1.29	18992.273404	2	24.7	93.8	2	1	0	0	6.7	61	114	2986	83.84	79.35	0.700405333333333	54.288	91	167	8.93570613837366	1.65275061649927	0.540011514104778	520	1	1	9496.136702
82056	1	108	76	1	4	0	1.54	9082.399036	3	34.4	118.8	1	0	1	1	7.7	49	86	1908.5	71.755	56.36	14.32936	89.308	167	147	9.41527921863555	1.89257936906742	0.720873786407767	535.32	3	1	4541.199518
82068	1	109	44	1	2	0	2.26	36550.273043	1	30.1	102.6	1	1	0	0	6.7	45	130	3318.5	151.72	123.155	3.16267777777778	69.184	99	163	8.99572287038141	2.15010325279157	0.6	531	3	1	18275.1365215
82085	2	109	54	1	1	0	2.73	34416.688179	3	28.7	102.2	1	0	1	0	3.1	64	139	2003	64.145	92.845	2.91603777777778	14.2848	120	34	7.62070508683826	0.321118443531838	0.578381437464629	445	2	1	17208.3440895
82087	1	115	47	1	3	0	2.82	129058.388823	2	30.8	106.5	3	1	0	0	6.5	34	128	2223	102.46	98.73	1.26575777777778	89.474	88	191	9.03646306196489	3.40072212618016	0.61277330264672	426.92	3	1	64529.1944115
82093	1	112	36	1	3	1	0.77	18845.209289	1	24.8	99.9	3	1	0	0	6.2	44	158	762.5	17.02	19.375	1.36276	109.5511	99	278	9.52959378326528	4.05373261140664	0.5625	526.83	1	0	9422.6046445
82107	1	109	43	1	3	0	2.55	96103.750883	2	31.8	107.4	1	1	0	1	5.6	36	146	1622	70.36	74.175	2.88840533333333	72.292	115	151	9.06906478461823	2.51775731513143	0.596998332406893	331.18	3	1	48051.8754415
82110	1	113	27	1	3	0	0.25	33010.396819	1	21.2	85.5	3	1	0	0	5.4	30	68	4232	109.05	128.19	1.67445111111111	51.1475	75	221	9.02250363449412	4.37333138814534	0.469522240527183	406.65	1	0	16505.1984095
82111	2	107	25	1	3	0	5	112385.696994	3	22	84	1	0	0	0	6.6	40	134	2258	71.61	70.65	1.8496	18.658	98	87	8.35772841676521	1.25686371263498	0.46027397260274	331	1	1	56192.848497
82126	2	104	56	1	4	0	5	13927.515977	3	23.5	91.2	2	1	0	0	6.1	66	147	2516.5	145.275	129.685	0.909482666666667	18.0518	96	61	7.9820748750812	0.557310419507933	0.526558891454965	403	1	1	6963.7579885
82138	1	112	61	1	1	0	3.95	11014.26089	2	23.3	96.5	2	0	0	1	6	47	132	4478.5	204.315	200.29	2.025856	61.5195	115	173	9.20507654230108	2.35342600212748	0.548919226393629	319.4	1	1	5507.130445
82152	2	117	53	1	1	0	0.34	20996.586977	1	23.7	85	1	0	0	1	6.9	61	71	882	40.895	19.445	0.995847111111111	7.9	87	35	7.32810899958405	0.320844995359777	0.486827033218786	570	1	0	10498.2934885
82153	1	118	53	1	2	0	0.88	15398.473141	1	32.6	105.4	3	1	1	0	4.3	51	101	4776.5	168.23	197.38	2.68657733333333	42.8644	145	94	8.82688134413063	1.06716698451954	0.624037892243931	403	3	0	7699.2365705
82158	2	109	61	1	3	0	5	129139.820449	3	25	99	1	1	0	0	6.1	45	205	3078.5	113.605	144.895	1.49506933333333	38.76	100	101	8.52714352226941	1.42756938272276	0.522151898734177	580	2	1	64569.9102245
82164	2	116	40	1	1	0	0.18	27746.428876	1	32.4	100	3	1	0	0	6.8	42	167	2228.5	115.86	77.06	1.87710622222222	43.855	92	111	8.53817159780143	1.45343361722757	0.580720092915215	481	3	0	13873.214438
82176	1	115	57	1	1	0	4.19	25990.119519	3	35.8	111.3	2	1	0	1	5.8	33	139	1742	70.045	67.035	2.65265777777778	47.5501	96	91	8.38206051742474	1.59868139785566	0.619710467706013	356.38	3	1	12995.0597595
82190	2	118	45	1	2	0	2.15	16629.466206	1	22.2	89.4	2	1	0	0	4.7	58	102	1978	72.56	81.945	3.15744	13.786	107	50	7.89170465933011	0.526040300277324	0.505370265686829	343	1	1	8314.733103
82223	1	111	27	1	2	1	5	54864.599697	3	28.8	101	1	1	0	0	5.6	58	72	2747.5	114.135	113.41	1.33672666666667	25.596	84	63	7.8808043446749	0.648962858779587	0.575170842824601	367.41	2	1	27432.2998485
82243	1	105	32	1	3	0	1.04	62988.484406	3	26.1	86.6	2	1	0	0	6.1	77	78	3223	161.75	145.575	0.581063111111111	10.7352	92	44	7.61283103040736	0.309953611205673	0.478188845941469	497	2	1	31494.242203
82254	1	116	77	1	3	0	2.58	73171.686528	3	27.5	101.9	2	1	0	0	3.9	31	53	1883	60.94	50.455	1.23536222222222	47.0844	88	113	8.5115774526306	2.26213119439362	0.579635949943117	431.91	2	1	36585.843264
82259	2	118	20	1	4	1	0.3	33687.108783	3	21.9	80.8	1	0	0	0	4.2	43	69	2473	75.765	112.09	1.47230844444444	15.879	87	89	8.26139730782678	1.15079441990557	0.455467869222097	559	1	0	16843.5543915
82278	1	113	20	1	3	1	1.74	110248.384596	2	20.7	81.2	1	1	0	0	5.3	57	121	2698	108.24	104.055	0.787956	13.8996	91	76	8.14844566624324	0.766936856957496	0.453631284916201	574.99	1	1	55124.192298
82288	1	113	55	1	3	0	1.29	37215.115252	1	23.3	91.8	3	0	0	0	3.1	43	133	2268	89.025	91.635	0.738954666666667	17.2592	96	57	7.91425227874244	0.811402593138108	0.507743362831858	538.62	1	1	18607.557626
82290	1	107	43	1	2	0	2.05	42534.331112	1	31.4	109	2	0	0	0	5.6	47	89	2697	79.575	97.13	2.55013333333333	48.18	118	97	8.6522484224091	1.26050596782855	0.648809523809524	426	3	1	21267.165556
82295	2	109	80	1	3	0	1.38	40149.640465	2	24.1	97.6	2	0	0	1	4.6	54	102	2576	107.905	101.26	1.41001955555556	45.9986	94	125	8.67846133901236	1.47205913772799	0.586538461538462	412	1	1	20074.8202325
82308	2	109	33	1	3	0	0.57	19326.495507	3	24.6	89.9	3	1	0	0	7.8	59	123	2093.5	93.035	64.035	0.82368	36.5532	107	130	8.84721610435754	1.27671418561655	0.504206393718452	485	1	0	9663.2477535
82315	2	107	23	1	3	0	2.31	111439.063561	2	23.3	87.5	1	1	0	0	6.3	54	158	2956.5	111.71	113.955	1.29405511111111	18.7875	83	74	8.02975852044082	0.795055258539163	0.505196304849885	736	1	1	55719.5317805
82321	2	104	59	1	3	0	5	84419.041638	3	22.9	86.7	2	1	0	1	3.9	173	72	2787.5	90.845	69.71	1.28550133333333	7.8337	109	32	7.46393660446893	0.1076413966025	0.507908611599297	503	1	1	42209.520819
82329	1	112	45	1	3	0	5	61757.517913	3	25.3	92.8	1	1	0	0	5.9	56	120	2737.5	154.775	109.61	1.96624311111111	31.3862	95	100	8.46589989702869	1.0533493164801	0.516703786191537	545.33	2	1	30878.7589565
82351	2	110	65	1	1	1	1.15	7822.349609	1	24.9	82.9	3	1	0	1	5.6	93	93	1126.5	68.22	49.495	0.594995555555556	24.6483	89	122	8.59951023390545	0.699415673552389	0.509213759213759	803	1	1	3911.1748045
82353	1	104	53	1	4	0	5	18781.4827	3	27.3	90.5	1	1	1	0	6.2	77	144	1693	67.65	80.26	2.6026	19.584	137	68	8.44634145044429	0.48812416916312	0.576433121019108	488.5	2	1	9390.74135
82397	2	108	33	1	3	1	1.29	22550.623248	2	29.2	103.3	3	1	0	0	5.8	51	92	3208.5	118.97	127.39	1.14619377777778	37.1893	97	86	8.33591109419695	1.02187729372621	0.563864628820961	425	2	1	11275.311624
82416	2	111	50	1	1	0	1.88	23286.150633	3	32.3	107.1	3	1	0	1	7.9	53	88	1469	54.29	31.72	3.43979777777778	57.9717	108	122	8.79300509129753	1.36359656911667	0.593351800554017	544	3	1	11643.0753165
82420	1	110	35	1	1	0	1.27	21843.648523	3	27.6	87.8	1	0	0	1	5.9	63	82	2820.5	106.765	98.69	0.804153777777778	16.7352	86	65	7.9355873855892	0.549152940984726	0.521997621878716	539	2	1	10921.8242615
82423	1	104	56	1	1	0	3.31	16642.287371	2	30.2	116.4	3	1	0	0	4.9	44	110	3175.5	118.1	132.15	2.199476	52.7878	105	91	8.47167267611443	1.3826854590245	0.615547329455315	334.5	3	1	8321.1436855
82446	2	109	66	1	3	0	1.59	31873.286006	2	32.7	112.5	2	0	1	1	7.2	36	80	1691	75.415	67.255	4.99453333333333	43.985	127	82	8.5577591531629	1.40839016534164	0.658279695728496	333	3	1	15936.643003
82461	1	115	47	1	3	1	1.31	23085.982105	2	30.7	116	2	1	1	1	4.8	38	48	2500.5	122.555	105.33	6.26444311111111	59.313	158	103	9.00417684069666	1.7976476783763	0.618666666666667	614.73	3	1	11542.9910525
82464	2	109	62	1	3	1	4.28	84725.884444	2	22.8	86.8	2	1	0	0	4.6	92	125	1860	72.77	53.75	0.404072	7.63	103	31	7.37556901215484	0.196679625598708	0.509688784497945	758	1	1	42362.942222
82483	1	115	32	1	4	0	3.17	20890.608905	3	26.2	88.3	1	0	0	0	7.6	36	110	2628	106.8	77.135	3.753876	67.8729	105	258	9.5137727545192	3.95525709222531	0.548788067122436	288.58	2	1	10445.3044525
82487	1	118	21	1	2	1	2.3	43879.465011	3	20.8	78.8	1	1	0	0	5	44	133	3336	116.84	138.805	2.05879333333333	30.0702	99	193	9.16466285847953	2.43150205210842	0.482547458665034	495	1	1	21939.7325055
82488	2	110	63	1	3	0	5	101430.436332	3	25.5	103.6	2	1	0	1	6.2	70	107	2003.5	53.525	60.26	1.584	35.7436	107	82	8.38640090116621	0.769348283794562	0.59988419224088	536	2	1	50715.218166
82542	1	111	66	1	2	0	1.02	13236.039457	1	27.6	101.4	2	0	0	0	5.7	51	93	2316	91.915	91.73	4.829544	44.3716	125	108	8.81729778386658	1.30064289177671	0.597525044195639	587.46	2	1	6618.0197285
82566	2	113	70	1	3	0	5	82550.0111	3	27.7	105.1	2	0	0	1	5.4	36	115	1855	122.265	64.05	5.209344	52.0498	115	115	8.79671707616656	2.03326534299192	0.571195652173913	520	2	1	41275.00555
82582	1	112	71	1	1	0	0.84	14632.537535	1	31.9	112.2	2	0	1	1	7.5	44	167	2634	108.435	122.52	3.89298444444444	67.1656	120	126	8.93062646917358	1.78747903716687	0.660388463802237	440.87	3	0	7316.2687675
82587	2	106	37	1	2	0	0.72	38840.409808	1	33	108.3	1	1	0	0	6.4	31	118	2685	106.135	116.14	3.41873777777778	82.1401	98	168	9.01578427751389	3.21094983039297	0.641967990515708	281	3	0	19420.204904
82608	1	109	78	1	2	0	0.65	11523.864242	1	26.2	95.5	3	1	0	0	6.7	46	113	1342.5	48.915	44.285	1.74920177777778	43.4015	97	126	8.71784570489492	1.63311883858771	0.586249232658072	481	2	0	5761.932121
82618	2	113	45	1	3	0	1.92	102416.908937	3	33.1	109	1	1	0	0	6.5	42	161	2169	109.93	86.725	2.67348266666667	77	103	155	8.98500692458894	2.18405635999117	0.652304009575105	337	3	1	51208.4544685
82637	2	106	80	1	3	0	2.09	34636.210604	2	37.3	132.7	2	1	0	0	4	56	75	2586.5	70.385	122.08	5.03427555555556	52.7383	114	69	8.27715777243181	0.82576465157133	0.769721577726218	156	3	1	17318.105302
82675	1	109	71	1	3	0	1.93	57086.46924	3	23.2	97.2	2	1	0	0	6.2	45	59	2224.5	110.245	99.935	5.27950044444444	33.0694	102	91	8.44268513924118	1.31397966389378	0.55070821529745	675	1	1	28543.23462
82685	2	109	47	1	3	1	3.26	107961.148321	2	33.1	114.5	3	1	0	1	4	38	190	1616.5	78.39	41.24	2.34128844444445	148.104	100	265	9.49175283141437	4.36281495061934	0.641816143497758	279	3	1	53980.5741605
82692	1	106	39	1	3	1	0.46	16530.336777	3	19.9	81.2	3	1	0	0	5.1	56	88	1982.5	60.515	67.08	4.89177111111111	14.8068	99	81	8.29642182424708	0.844420913809197	0.448618784530387	554	1	0	8265.1683885
82698	1	114	74	1	1	0	4.51	10795.40244	2	32.1	110.8	2	0	1	1	4.3	37	64	1212	45.58	48.94	2.05689466666667	29.4952	121	57	8.14569463287135	0.945076317142527	0.635685599541021	325	3	1	5397.70122
82718	2	112	34	1	3	0	1.43	18822.011951	3	18.2	70.2	3	1	0	0	5.7	40	72	2897	139.995	88.125	0.844680888888889	5.8136	106	99	8.56541176368671	1.31145934266074	0.386138613861386	764	1	1	9411.0059755
82741	2	112	70	1	3	1	0.73	19926.427227	2	41.6	144.4	1	1	1	1	8.2	31	86	1175.5	74.635	47.17	5.96123733333333	286.8722	115	320	9.82010594359708	7.03573768058938	0.760400210637178	196	3	0	9963.2136135
82771	2	107	41	1	3	0	0.97	123054.544978	2	36.8	124.7	3	1	0	1	5.5	51	185	3332	117.02	95.44	2.14962133333333	175.2195	106	260	9.53097354456765	3.23929433280555	0.693162868260145	621	3	0	61527.272489
82788	1	111	43	1	4	0	5	24874.582745	3	21.4	84.4	1	1	0	0	5.7	50	124	1803.5	56.865	39.185	1.24696	22.7756	108	104	8.63337494570565	1.22248321275628	0.471771939631079	480.25	1	1	12437.2913725
82790	1	115	72	1	3	0	1.55	70117.239831	2	29.2	109.8	1	1	1	0	7.1	44	120	2239	64.79	99.345	3.14694933333333	73.8304	123	146	9.10264379652081	2.13455733734607	0.6210407239819	432.96	2	1	35058.6199155
82844	2	108	58	1	3	0	5	108639.379966	3	24.4	93	1	1	0	0	4.6	60	115	3004.5	129.16	115.375	1.42542044444444	20.86	92	66	8.01829613851552	0.664525157923598	0.502431118314425	373	1	1	54319.689983
82849	1	108	80	1	3	1	4.35	23978.229255	2	25.8	107	2	1	0	1	3.7	27	61	1147	55.035	46.595	5.277188	70.182	105	148	8.95802544336169	3.68388839097371	0.594444444444445	291.78	2	1	11989.1146275
82854	1	109	68	1	2	1	1.13	11179.994842	1	31.9	108.3	2	1	0	1	6.5	56	91	2431.5	59.58	85.82	5.16462666666667	56.723	121	116	8.85623355614316	1.24876236527757	0.685009487666034	257	3	1	5589.997421
82881	1	104	70	1	3	0	5	57715.200788	3	26.1	108.5	1	1	0	0	6.2	37	99	2954	80.725	100.865	1.58657466666667	41.238	92	84	8.25945819533241	1.53547354656645	0.608866442199776	298	2	1	28857.600394
82889	2	115	66	1	3	0	0.97	35501.627414	3	31.7	117.2	2	0	1	1	6	50	70	1562.5	79.445	59.215	4.60045066666667	104.922	145	178	9.46537011215271	2.33950382389634	0.663646659116648	115.34	3	0	17750.813707
82906	1	113	72	1	3	0	1.74	68036.28118	1	19.8	80.9	3	1	0	0	6.9	74	91	1733	60.09	69.73	0.235468888888889	9.3333	83	52	7.67693714581808	0.411186073673542	0.478132387706856	712.38	1	1	34018.14059
82909	2	115	55	1	3	0	2.27	31430.676006	1	45.8	147	1	1	1	1	8.3	31	119	3449.5	151.51	163.53	77.0562844444444	107.42	160	116	9.13561682578025	2.43392568026927	0.819397993311037	250	3	1	15715.338003
82917	1	118	42	1	4	0	5	14010.322467	3	30.7	100	1	0	0	0	6.8	45	124	2878	123.975	148.415	2.83866933333333	25.305	103	64	8.10046489102936	0.813904140827483	0.597728631201434	323	3	1	7005.1612335
82953	2	113	68	1	3	0	5	135703.947286	3	17.7	80.2	1	1	0	0	5.1	76	153	4750	196.325	234.855	0.970435555555556	10.8072	89	63	7.93862391556373	0.504604128143744	0.494451294697904	381	1	1	67851.973643
82956	1	112	72	1	4	0	4.19	93301.75219	2	17.7	80.2	3	1	0	1	6.1	32	75	2143.5	59.925	73.34	0.83952	38.4408	107	224	9.391327705757	4.26008398988153	0.461184588844163	537	1	1	46650.876095
82970	1	106	60	1	2	0	0	12965.878442	2	32	107.3	1	1	0	1	6	37	91	2479.5	87.985	110.98	3.46636577777778	102.6621	104	215	9.32188174670909	3.45563420283133	0.671884783969944	614	3	0	6482.939221
82990	1	109	66	1	2	0	1.1	17409.473197	1	26.6	97	2	0	1	0	6	38	107	1937	62.165	104.52	1.35216488888889	56.736	104	157	9.00748952392973	2.48859443468485	0.553021664766249	525	2	1	8704.7365985
82995	1	115	72	1	3	0	3.03	54552.716152	2	23.9	100.5	3	0	1	0	5.4	45	53	1357	59.56	50.73	1.96308622222222	44.091	114	110	8.74353163362697	1.61745340526102	0.56651634723788	535.78	1	1	27276.358076
82998	2	114	61	1	1	0	1.36	9462.613752	1	30.7	104.8	2	1	0	1	5.5	43	79	2330.5	97.71	104.99	6.57871333333333	21.1338	117	47	7.91917435594787	0.654675027131861	0.614302461899179	273	3	1	4731.306876
83005	2	104	72	1	3	1	5	44269.150679	3	31.3	118.5	2	1	0	1	5.2	38	77	2504.5	88.93	104.785	3.60370666666667	54.9445	109	91	8.50906020818605	1.60307836755512	0.667605633802817	483	3	1	22134.5753395
83009	1	104	24	1	4	1	2.79	36321.015598	2	24	85	1	1	0	0	6.7	52	100	2937	111.235	113.095	2.01959822222222	39.28	97	174	9.04061909715797	1.86850312916094	0.488225157955198	508	1	1	18160.507799
83031	1	108	49	1	4	0	5	25330.190466	3	30.2	99.2	1	1	0	0	6.6	36	134	1074	74	24.67	2.424716	66.7926	101	173	9.07526493077909	2.74685534971024	0.632249840662843	317.28	3	1	12665.095233
83045	2	106	51	1	2	0	0.96	24058.380956	1	22.9	91.3	1	0	0	0	4.4	73	150	2837	144.26	75.235	1.24634711111111	27.9043	120	94	8.6376393444921	0.787925044529244	0.5	486	1	0	12029.190478
83052	2	105	76	1	1	1	3.6	13351.019826	3	28.1	104	2	1	1	1	9.1	124	67	1244.5	41.655	20.76	0.986844444444445	16.731	100	38	7.54960916515453	0.191091063873716	0.593268682258985	431	2	1	6675.509913
83058	1	110	27	1	4	0	5	26563.44298	3	22.4	83.2	3	1	0	0	6.4	56	113	2602.5	133.75	123.15	2.00899111111111	11.102	108	54	7.97796809312855	0.544262487471794	0.453159041394336	892	1	1	13281.72149
83078	2	110	32	1	3	0	4.61	74327.143917	3	30.3	104.7	1	1	0	0	5.1	47	120	2846.5	109.99	122.425	1.65025466666667	23.3039	105	52	7.91205688817901	0.6629551162116	0.578133627829928	353	3	1	37163.5719585
83081	1	113	41	1	3	0	0.47	38087.66483	1	42.1	139.3	2	1	1	1	7.4	64	105	4412.5	127.015	65.06	4.55981333333333	72.9626	122	87	8.57678198282789	0.882002466377837	0.759128065395096	641.97	3	0	19043.832415
83104	1	117	59	1	4	0	4.25	12280.116337	3	22.7	87.9	2	1	0	0	6.7	55	152	2587.5	127.695	105.24	0.583332888888889	80.4019	92	311	9.56843430866833	3.356372747846	0.504882251579552	564	1	1	6140.0581685
83114	2	104	69	1	3	1	2.83	70236.146529	1	28.8	117.7	2	1	0	0	6.2	74	96	2212.5	89.78	96.475	4.27779733333333	42.8451	111	72	8.29304913976844	0.679131332891341	0.657909446618223	426	2	1	35118.0732645
83124	2	107	64	1	3	0	0.97	77746.914548	3	36.4	119.8	2	0	0	0	7	51	98	1659.5	57.035	61.51	3.42739733333333	39.6204	102	64	8.090708716084	0.771936103724802	0.677985285795133	410	3	0	38873.457274
83138	2	111	54	1	1	1	4.28	37166.512575	3	30.7	110	3	1	1	1	6.1	37	114	2749	109.255	123.495	5.25990577777778	107.19	162	211	9.74630728814851	3.56415152513191	0.602409638554217	515	3	1	18583.2562875
83146	2	108	67	1	4	0	1.72	17523.500902	1	28.8	101.3	2	1	0	1	4.8	40	138	1502	51.265	31.21	2.59119777777778	51.2193	99	125	8.73028640687695	1.88113238889746	0.602259215219976	579	2	1	8761.750451
83147	1	112	73	1	3	0	0.97	12703.888142	1	39.4	135.4	1	1	1	0	6.8	46	137	999.5	45.64	50.745	3.72866666666667	98.56	127	124	8.97132147150368	1.78104449090789	0.79088785046729	262.57	3	0	6351.944071
83148	2	105	54	1	1	1	0.04	26638.282502	1	22.9	86.2	3	1	0	1	7.3	65	15	4983.5	158.155	242.895	0.240203111111111	22.7476	91	95	8.37158921755745	0.846366087814496	0.51555023923445	274	1	0	13319.141251
83152	2	114	27	1	1	1	2.02	24784.598492	3	26.4	84.7	3	1	0	0	6.7	22	51	2425.5	125.105	72.755	1.24048888888889	10.0076	89	45	7.60215167894251	1.07497044268566	0.498822143698469	791	2	1	12392.299246
83153	1	107	20	1	4	1	0	28680.046493	3	18.6	68	3	1	0	0	5.8	57	44	1789.5	61.76	68.17	1.47727377777778	5.25	94	155	8.89357271862931	1.37925803027932	0.40308239478364	632	1	0	14340.0232465
83158	2	106	38	1	3	0	5	48520.350448	3	23.3	83.4	2	1	0	0	6	49	165	2417.5	93.895	71.36	0.588574222222222	35.5304	84	171	8.87933317478603	1.93185899772426	0.445512820512821	397	1	1	24260.175224
83172	1	118	23	1	2	1	0.63	28342.436782	1	28.7	104.8	2	1	0	0	6.9	36	130	1878.5	82.07	87.045	7.90151688888889	72.3564	83	161	8.80709779222112	2.7826810530324	0.582869855394883	336	2	0	14171.218391
83180	1	106	30	1	4	1	1.22	24404.548555	1	27.7	99.1	1	0	0	0	6.6	42	136	1346	62.985	32.19	2.50816222222222	52.3435	99	136	8.8146275553107	1.93443942412233	0.555804823331464	364	2	1	12202.2742775
83192	2	107	57	1	2	1	0.83	34076.311674	3	32.5	117.1	2	0	0	0	5.6	43	207	1012.5	29	38.445	4.600232	64.7082	101	110	8.62245370207373	1.65354199458863	0.675706866705136	284	3	0	17038.155837
83212	1	111	45	1	2	0	0.94	34003.361564	1	29.6	99.2	1	1	0	0	5.5	49	113	1765	100.305	54.275	1.98799111111111	38.6118	102	100	8.53699581871242	1.17656380125804	0.60377358490566	503.97	2	0	17001.680782
83271	1	105	21	1	3	0	2.27	62347.344572	1	24.9	89.2	2	1	0	0	6.6	53	55	1914.5	61.735	62.165	0.657846666666667	13.9392	88	51	7.71601526664259	0.551473822354682	0.508262108262108	275	1	1	31173.672286
83276	2	106	35	1	3	0	0.35	12479.858846	2	24.2	85.2	2	1	0	0	3.9	42	76	2008.5	44.705	72.075	1.32124222222222	9.1304	99	40	7.59085212368858	0.527555750747096	0.46761800219539	901	1	0	6239.929423
83277	2	105	51	1	1	1	1.07	26710.142589	1	22.7	91.6	3	1	0	1	4.8	63	104	2581	141.26	89.04	1.98234666666667	15.029	108	50	7.90100705199242	0.490337539102938	0.503850385038504	406	1	1	13355.0712945
83294	2	106	80	1	4	0	1.53	13901.788387	3	24.2	93.8	1	0	1	1	4.9	51	139	857	58.42	33.4	2.85349866666667	37.0656	158	114	9.10564630086152	1.36560243963157	0.584059775840598	807	1	1	6950.8941935
83333	2	104	47	1	4	0	3.05	21674.319473	3	25.5	93.8	2	1	0	0	5	46	100	2739.5	159.675	101.395	1.79396622222222	26.3232	106	81	8.36474106822456	1.04576209166549	0.521111111111111	426	2	1	10837.1597365
83334	1	116	27	1	1	0	1.27	23048.301241	2	25.6	91.8	1	1	0	0	7.8	36	160	2313	76.58	70.445	1.80509911111111	40.8432	84	135	8.6429443967218	2.17893705847065	0.520408163265306	400.21	2	1	11524.1506205
83358	1	112	37	1	1	1	3.84	24388.154257	3	36.9	119.8	1	1	0	1	6.5	49	118	2473.5	91.305	106.18	11.244004	90.3104	113	146	9.01784725986073	1.81305400500982	0.684571428571429	801.14	3	1	12194.0771285
83364	1	107	46	1	2	0	1.27	31652.865991	3	33.7	119	2	1	0	0	5.9	41	128	1802	74.46	89.975	9.435268	61.56	91	101	8.43283284279817	1.57975969016455	0.688657407407407	390	3	1	15826.4329955
83382	1	110	44	1	3	0	5	104664.758147	3	27.1	96	1	1	0	0	5.4	59	137	2643	90.155	102.08	3.03986488888889	32.55	102	93	8.46442512587758	0.924572083564277	0.551090700344432	547	2	1	52332.3790735
83396	1	112	21	1	4	1	0.88	24036.500224	1	16.7	65.8	3	1	0	0	5	51	118	3427	137.01	105.26	0.588575555555556	0.523999999999998	99	58	7.96241568012106	0.584257578845486	0.385020479812756	559.94	1	0	12018.250112
83436	1	114	76	1	2	0	1.54	9073.789865	1	24.1	92.1	1	0	1	1	8.4	56	103	1352	55.875	49.08	1.06825911111111	30.5959	100	100	8.51719319141624	1.07315395785843	0.578881206788184	614	1	1	4536.8949325
83438	2	108	57	1	1	0	3.24	23157.324484	3	28.3	88.5	1	1	0	1	8.6	58	153	2434.5	79.97	112.59	2.11008	21.479	99	81	8.29642182424708	0.738399456802367	0.530575539568345	463	2	1	11578.662242
83441	1	111	62	1	2	1	3.07	10360.13254	3	22.3	85.7	1	0	0	0	5.9	70	117	2413	101.785	67.605	0.298432	18.6921	84	80	8.11969625295725	0.666365679608062	0.500876680303916	660.28	1	1	5180.06627
83450	1	118	68	1	4	0	0.58	7584.106929	1	29.4	101.6	1	0	1	1	4.8	70	100	1457	102.095	46.495	2.80922222222222	38.8326	118	94	8.62083222617572	0.79773835097226	0.617253948967193	339	2	0	3792.0534645
83465	2	111	24	1	3	1	1.14	79406.068495	1	25.1	86	2	1	0	0	5.2	77	70	2220	108.195	105.165	1.73112888888889	7.581	98	32	7.35755620091035	0.228416159401258	0.495391705069125	676	2	1	39703.0342475
83476	2	118	22	1	2	1	0.3	33687.108783	3	23	83.6	3	1	0	0	3.9	35	76	4112.5	105.705	157.67	1.73668444444444	51.6522	89	246	9.30082072510456	3.91305130783585	0.497027348394768	653	1	0	16843.5543915
83477	1	116	20	1	1	1	3.57	23048.301241	3	25.3	88	1	1	0	1	5.7	60	85	956.5	32.03	27.865	1.66976	22.08	94	85	8.29279885820037	0.794549042974793	0.475161987041037	440.51	2	1	11524.1506205
83487	1	107	33	1	3	0	1.78	90498.673108	3	27	104	1	1	0	0	5.3	42	145	2700.5	79.605	147.81	1.90999777777778	30.81	95	70	8.10922495308996	1.0600038677531	0.567375886524823	245	2	1	45249.336554
83533	2	116	63	1	1	0	4.07	10336.166781	2	28.4	103.4	2	1	1	1	6.1	69	125	3561.5	125.48	157.72	4.909904	52.4544	191	121	9.35491679308343	1.08434195153933	0.584180790960452	216	2	1	5168.0833905
83541	2	115	44	1	2	0	0.89	29890.902431	1	27.1	91.5	1	1	0	0	5.6	44	94	2878	113.61	136.14	2.29930666666667	25.7315	98	86	8.34616759436413	1.09372250280443	0.561005518087063	418	2	0	14945.4512155
83543	1	114	71	1	1	1	1.29	12686.598291	2	22.7	94.4	2	1	0	1	6.6	44	85	1407	44.435	74.83	4.97926133333333	50.127	105	151	8.9780930064125	2.18037077526891	0.538812785388128	335	1	1	6343.2991455
83544	2	118	68	1	2	1	1.29	6107.170575	2	29.6	105	2	1	1	1	5.5	35	77	2327.5	148.89	89.51	2.473368	55.56	125	123	8.94735091211477	2.13827590369329	0.617647058823529	201	2	1	3053.5852875
83553	1	116	71	1	4	0	3.87	46190.114005	3	36.1	130.7	2	1	0	1	8.9	53	67	2398.5	105.17	101.585	6.38706133333333	105.3171	114	142	8.99887832543581	1.80850733789528	0.757242178447277	168.25	3	1	23095.0570025
83554	1	108	49	1	4	0	3.37	62781.476381	1	31.3	103.7	1	0	0	0	6.4	41	91	3378.5	143.11	134.065	2.84330666666667	22.2912	98	51	7.82364593083495	0.72742363863254	0.613609467455621	289.63	3	1	31390.7381905
83557	2	114	61	1	1	0	3.58	15106.140691	3	26.5	98.8	2	1	1	1	5.4	56	71	3074	154.56	133.7	2.60200888888889	19.4688	128	51	8.090708716084	0.557728016937455	0.532327586206897	313	2	1	7553.0703455
83575	2	115	20	1	1	1	0.31	31416.495205	1	22.6	79.4	3	1	0	1	7	62	90	2208	107.64	99.4	1.53293244444444	12.6864	94	78	8.20685642839965	0.676718084922862	0.444320089535534	579	1	0	15708.2476025
83580	1	114	28	1	3	1	0.35	82927.900929	2	29.8	99.9	3	1	0	0	7.4	46	101	661.5	25.51	29.915	1.55445333333333	32.7013	89	83	8.21432979696879	1.04535090351706	0.534510433386838	627	2	0	41463.9504645
83585	1	113	43	1	3	0	0.87	25003.298465	3	37.3	127.2	2	1	1	1	6	47	103	2300.5	74.88	93.33	11.1631733333333	167.8156	138	239	9.71057005652877	3.2582554908234	0.724786324786325	364.09	3	0	12501.6492325
83586	2	107	50	1	3	0	1.21	21176.055794	3	21.9	90.4	1	1	0	0	5.3	36	120	1371.5	55.66	35.57	0.96912	28.956	97	101	8.4966843147847	1.74314549112398	0.503340757238307	575	1	1	10588.027897
83589	1	110	59	1	3	0	4.84	119202.036726	3	26.6	101.2	2	1	0	1	7.2	43	142	1865	89.745	68.435	1.52764666666667	48.2184	96	118	8.64188563537356	1.72211238442133	0.56536312849162	846	2	1	59601.018363
83612	2	105	72	1	3	0	5	59490.823748	3	30.5	108	2	1	0	1	6.4	42	52	2198.5	102.205	76.74	4.46053688888889	60.673	114	125	8.87136500513685	1.83272402056201	0.603351955307263	443	3	1	29745.411874
83615	1	114	80	1	3	0	5	37268.927715	3	24.9	98.5	1	0	0	1	5.3	44	116	2028.5	67.565	87.605	2.46113333333333	70.35	105	186	9.18655984331078	2.66814117643945	0.559659090909091	441	1	1	18634.4638575
83618	2	113	40	1	4	0	4.19	38829.780276	2	29.4	108.6	3	1	0	0	5.6	36	146	2180	119.445	93.62	2.39212888888889	41.856	96	85	8.31385226739821	1.50157857793914	0.59768849752339	381	2	1	19414.890138
83619	1	104	31	1	3	0	5	84369.652468	3	26.7	92	1	1	0	0	6.5	55	103	2296	102.995	95.48	1.168832	28.35	94	93	8.38274709486331	0.962673722721864	0.513679508654383	395	2	1	42184.826234
83627	2	115	49	1	3	1	2.65	33276.830691	2	28.5	103.3	3	1	0	0	5.9	46	137	1997	71.19	75.715	0.751367111111111	30.257	97	70	8.1300590399928	0.935231468042412	0.609799291617473	560	2	1	16638.4153455
83633	1	114	45	1	3	0	5	100525.206091	3	29.7	104.2	3	1	0	1	7.6	53	213	2666	83.87	86.27	1.66738488888889	124.8128	96	282	9.513108081846	3.2246171167537	0.577605321507761	268	2	1	50262.6030455
83637	1	106	40	1	2	0	2.25	36253.054786	2	48	146.5	1	0	0	1	8.2	35	121	3346	134.08	125.585	12.7271822222222	101.223	98	110	8.59230066390304	1.95738333865905	0.757889291257113	359	3	1	18126.527393
83638	2	105	80	1	3	0	5	24769.485665	3	24.2	104.7	2	1	0	1	5.8	88	131	1894	80.025	48.31	3.95211511111111	49.7441	116	111	8.76997321185875	0.859171249080746	0.605552342394448	73.3	1	1	12384.7428325
83655	2	109	41	1	3	0	5	134586.772457	1	48.1	153	2	1	1	0	6.2	30	121	2201.5	52.055	72.37	18.2610133333333	142.032	146	143	9.2533040714083	3.0947846096859	0.82258064516129	142	3	1	67293.3862285
83708	1	112	64	1	3	1	2.09	102106.493777	2	49.4	157.6	1	1	1	1	10.1	35	103	2321.5	108.56	78.5	6.71056755555556	118.1576	144	113	9.0040539377284	2.12037795938483	0.836962294211365	221.56	3	1	51053.2468885
83712	2	115	61	1	3	0	2.04	38231.457622	1	30	107.3	1	1	1	1	5.1	32	94	3329	79.545	129.625	2.98707733333333	92.1717	93	193	9.1021425014982	3.72889312762233	0.616312464101091	357	3	1	19115.728811
83723	1	109	61	1	2	0	3.53	11179.994842	1	33.1	115	1	1	1	1	4.2	49	116	1919.5	76.48	82.44	12.0465093333333	58.15	159	103	9.01048600988992	1.31431549096522	0.662824207492795	307	3	1	5589.997421
83733	1	125	53	1	3	1	1.32	25282.425927	2	30.8	107.9	3	1	0	0	7	63	173	3467.5	114.11	116.23	4.28815111111111	71.214	101	147	8.91240592306005	1.43217926997247	0.629521586931155	505	3	1	12641.2129635
83734	1	131	78	1	3	0	1.51	12575.838818	2	28.8	116.5	2	0	1	1	7.3	30	145	2205	105.14	91.055	2.43769777777778	156.4055	84	269	9.33238099788521	6.14888316730549	0.684891240446796	104	2	1	6287.919409
83741	2	128	22	1	1	1	2.08	39353.307397	3	28	86.6	3	1	0	0	6	48	102	1771	70.02	64.78	2.66779111111111	16.5888	95	68	8.0802374162167	0.738917074341022	0.523579201934704	543	2	1	19676.6536985
83755	1	126	67	1	1	1	2.04	13991.639152	3	28.8	106.3	1	1	1	1	4.4	57	113	2518.5	81.16	83.735	13.3773333333333	44.7692	284	96	9.5201752490691	1.06258905600678	0.578346028291621	704	2	1	6995.819576
83789	1	132	66	1	3	0	5	181461.242024	3	34	109.5	1	1	0	1	6.3	33	79	3104.5	118.475	151.825	7.56858666666667	77.875	113	155	9.07766575507164	2.7676269930696	0.629672225416906	301	3	1	90730.621012
83790	2	126	56	1	3	0	1	32402.172747	1	24.4	100.5	3	0	1	0	4.5	46	188	6063	181.21	197.205	4.28248888888889	115.446	397	288	10.9537495802632	4.08294511051337	0.536286019210245	550	1	1	16201.0863735
83816	1	126	27	1	3	0	0	73364.003944	3	18.6	79.1	1	1	0	0	5.6	42	37	2948	77.075	110.66	1.14236888888889	18.7812	92	118	8.59932602095476	1.6469109038193	0.443385650224215	738	1	0	36682.001972
83820	2	132	70	1	3	0	4.18	57057.111281	3	27	100.3	2	1	0	1	7.1	47	134	2339.5	76.9	127.135	2.20632	22.7332	94	57	7.89319886954461	0.744561347663285	0.577100115074799	517	2	1	28528.5556405
83834	2	131	69	1	1	1	0.97	12267.52054	2	28.2	105.3	2	1	0	0	6.9	55	117	1629	55.92	69.72	3.20002222222222	34.5774	105	76	8.29154650988391	0.872972155630545	0.596938775510204	475	2	0	6133.76027
83863	1	120	35	1	2	0	2.64	25463.372657	2	31.1	104.6	1	1	0	0	5.5	33	151	2522.5	103.475	110.855	5.31544	64.3896	97	144	8.85137709751944	2.592900889988	0.595671981776765	520	3	1	12731.6863285
83886	2	123	74	1	3	0	2	18906.149564	3	27.2	102.8	2	1	1	1	9.1	79	79	2142.5	59.075	75.73	1.56027555555556	38.4048	123	90	8.61884684514274	0.717015190621635	0.584422967595225	343	2	1	9453.074782
83894	2	133	60	1	1	0	1.23	14849.610234	2	19.7	79.9	3	1	0	1	6.9	129	95	2554.5	58.87	62.32	1.63533333333333	7.7331	99	46	7.73061406606374	0.20583337295922	0.46158290005777	266	1	1	7424.805117
83908	2	120	51	1	1	0	1.43	22812.965188	2	24.7	88	1	1	0	0	4.8	82	80	1628.5	70.915	47.36	1.94452444444444	22.08	102	85	8.37447688921464	0.588529539868141	0.5204021289178	347	1	1	11406.482594
83954	2	123	53	1	3	0	5	120076.911339	2	25.9	94.6	3	1	0	1	4.4	66	140	3129	106.92	132.605	1.35777777777778	14.0304	110	42	7.74500280351584	0.37739205652561	0.543365881677197	881	2	1	60038.4556695
83987	1	121	68	1	2	0	0.35	9350.338441	1	30.5	113.4	3	1	1	1	8.6	38	78	442	11.17	15.975	2.54588444444444	94.5252	139	173	9.39461834706853	2.96252499234469	0.635650224215247	411	3	0	4675.1692205
83995	2	129	43	1	1	0	5	24624.0564	3	43.2	136.6	1	1	1	1	8	58	119	2102	80.22	73.355	11.3425155555556	95.3712	112	118	8.79603631520081	1.27610321894258	0.74890350877193	344	3	1	12312.0282
84019	2	130	54	1	1	0	3.55	23307.562192	2	28.5	93.6	1	0	0	1	5.1	44	110	2895.5	90.865	123.39	2.59913777777778	51.337	97	159	8.95046800016367	2.00989842628742	0.551561579257513	244	2	1	11653.781096
84039	1	125	36	1	3	0	1.48	37744.082899	1	28.2	95.9	1	1	0	0	5.3	39	134	2459	82.51	108.265	3.12293333333333	53.3643	106	153	9.00072983494456	2.24989705869262	0.594913151364764	400	2	1	18872.0414495
84042	1	131	75	1	3	0	1.97	12320.306534	1	19.3	85.2	2	1	0	0	7	68	106	2541.5	62.99	76.845	0.757973333333333	21.8968	101	96	8.48632152774915	0.87858231076429	0.468646864686469	525	1	1	6160.153267
84070	1	119	40	1	3	1	4.08	105159.29155	3	29.4	105.3	3	1	0	0	5.6	74	128	2255	66.535	61.01	0.5618	24.583	86	54	7.75018416225784	0.450458506994619	0.597616345062429	436	2	1	52579.645775
84087	1	133	36	1	4	0	5	18550.188454	3	22.6	76.5	2	1	0	0	5.7	82	127	2899	95.55	154.07	0.473777777777778	5.3245	96	41	7.5847730776122	0.258605596941675	0.466463414634146	587	1	1	9275.094227
84089	2	131	53	1	3	1	2.95	23398.828515	3	23.3	95.8	3	1	0	1	5.4	65	67	4219.5	119.55	145.515	2.35796	8.6856	126	25	7.36201055125973	0.244983117679961	0.522640480087289	885	1	1	11699.4142575
84101	2	127	80	1	3	0	3.75	45839.18191	3	34.6	130.7	2	1	0	1	4.9	41	72	1822	56.125	60.055	2.78581333333333	71.9415	106	97	8.54500289205551	1.63966491013089	0.739253393665158	153	3	1	22919.590955
84109	1	130	66	1	3	0	5	130247.490606	3	27.3	104.6	2	1	1	1	4.4	42	82	2134	91.755	76.46	4.10432	83.16	105	186	9.18655984331078	2.81642422067396	0.584031267448353	489	2	1	65123.745303
84142	1	131	24	1	3	1	5	80641.122109	2	32.8	113.3	1	1	0	0	7.2	40	128	5781	226.36	274.255	7.654	73.6092	81	135	8.60657675255092	2.10384471537488	0.641199773627618	337	3	1	40320.5610545
84169	2	125	43	1	4	0	2.23	19747.852919	3	42.4	135.7	1	1	0	1	9.6	35	179	1881	74.52	80.545	8.42966666666667	79.8203	109	100	8.60337088765729	1.79345812481451	0.743969298245614	325	3	1	9873.9264595
84178	2	132	80	1	3	0	2.39	29156.852135	1	29.4	115.5	2	1	1	1	7.8	35	57	1574	82.62	62.94	14.5339022222222	57.0145	125	100	8.74033674273045	1.91939556929389	0.659246575342466	435	2	1	14578.4260675
84195	2	126	45	1	1	1	1.85	20474.315491	3	31.6	113.3	1	0	0	0	7.4	57	147	2247.5	53.35	102.225	2.89160888888889	31.1052	112	57	8.0684029585697	0.637105641546139	0.629094947251527	362	3	1	10237.1577455
84218	1	123	56	1	3	0	5	93455.681602	3	23.6	93.5	3	1	0	1	7	38	109	1427.5	57.94	38.79	2.65894222222222	63.0705	102	196	9.20994029195484	3.19502040848388	0.557875894988067	357	1	1	46727.840801
84219	1	130	31	1	3	0	1.81	143339.977737	1	48.9	151	1	1	0	1	7.6	35	118	3612.5	125.03	145.31	11.90228	141.728	110	146	8.99093980694081	2.642599475715	0.820652173913043	196	3	1	71669.9888685
84226	2	130	64	1	1	0	1.19	15166.168792	2	25	101.9	3	1	1	1	9.4	38	67	2372	77.635	93.68	1.59797333333333	41.2542	114	99	8.63817111796914	1.70570954668936	0.540870488322718	761	2	1	7583.084396
84239	1	126	74	1	3	0	5	95771.521852	3	26.9	104.9	1	1	1	0	5.4	73	60	2090.5	64.87	99.87	4.27882666666667	13.965	134	31	7.63867982387611	0.273753048776941	0.566720691518098	253	2	1	47885.760926
84256	2	126	63	1	3	0	2.14	28074.333819	1	19.9	88.6	2	1	0	1	4.5	82	49	883.5	50.035	32.79	0.637	13.5936	82	51	7.64539769942863	0.39714134527385	0.505131128848347	525	1	1	14037.1669095
84265	2	129	76	1	2	0	0.49	7898.138121	1	27.7	106	3	0	0	1	7.9	61	101	2135.5	82.52	87.895	3.13438222222222	46.74	102	101	8.54694614956559	1.06011560612505	0.629080118694362	210	2	0	3949.0690605
84269	2	126	26	1	4	0	1.22	69325.725647	3	22.1	78.3	3	1	0	0	5.3	49	99	1110	35.07	33.1	0.943164444444444	11.4114	103	76	8.27231514795602	0.828273257993432	0.447428571428571	494	1	1	34662.8628235
84299	2	130	51	1	3	0	4.68	172438.97021	3	35	116.8	2	1	0	1	5.8	30	97	3539	111.855	151.025	7.88442666666667	175.4466	106	300	9.67407438820832	6.11543545166263	0.620946305156831	580	3	1	86219.485105
84315	2	127	60	1	4	0	5	11217.092603	3	33.4	113.1	2	1	0	0	6	39	120	1688	48.195	96.925	6.67196444444445	73.8335	111	136	8.92903790648844	2.13343035111954	0.660245183887916	652	3	1	5608.5463015
84357	1	120	25	1	2	1	3.77	40926.254656	3	19.3	76.2	1	1	0	0	5.8	70	78	2333	104.175	91.035	1.1712	9.7328	110	77	8.35113860708615	0.612523025153568	0.420994475138122	706	1	1	20463.127328
84368	2	128	42	1	1	0	2.08	30530.969509	3	29.1	103.5	1	0	0	0	6	50	127	2636.5	84.515	92.36	1.71026666666667	29.568	91	68	8.03722003113301	0.830288736854233	0.586070215175538	393	2	1	15265.4847545
84376	1	121	55	1	2	1	2.55	19443.203972	3	33	104.2	1	1	0	0	7.4	57	157	2801	82.845	89.05	5.44	107.996	108	244	9.48615227185748	2.441741625314	0.613663133097762	828	3	1	9721.601986
84384	2	130	34	1	4	0	3.7	27103.912622	3	27.3	96.2	1	0	0	0	5.6	35	130	1958	62.135	70.84	1.87249333333333	68.7024	101	195	9.19497289484506	3.25330352338234	0.559302325581395	572	2	1	13551.956311
84390	2	133	33	1	4	0	0.94	22209.537069	2	21.8	85.8	1	1	0	0	3.7	48	93	2549.5	83.155	113.69	1.75334222222222	12.4384	102	53	7.90211754627645	0.652410742481624	0.491690544412607	319	1	0	11104.7685345
84398	2	133	38	1	3	1	2.61	86229.831283	2	27.2	102.7	3	1	1	0	5.5	36	147	2983	167.65	139.75	1.85870666666667	64.2785	113	151	9.05152047496732	2.63683879606633	0.573743016759777	303	2	1	43114.9156415
84404	2	132	31	1	3	0	2.88	111595.62554	3	39.5	124.2	1	1	0	0	7.3	46	117	2702.5	97.895	112.935	9.18256	90.872	94	136	8.76280248744611	1.78830203226554	0.665951742627346	330	3	1	55797.81277
84424	1	125	69	1	3	1	2.12	35122.445022	3	33.5	124.4	1	1	1	1	4.1	41	104	3603.5	117.51	138.205	8.29297777777778	112.6818	429	168	10.4922737177713	2.75812952314023	0.680897646414888	278	3	1	17561.222511
84431	1	120	46	1	2	0	2.64	25182.00925	1	25.2	83.5	2	1	1	0	4.6	43	124	2297.5	74.915	65.72	2.5748	35.7235	133	171	9.33886550416447	2.12217470087307	0.511328842620943	406	2	1	12591.004625
84475	2	126	25	1	3	0	1.49	49415.133841	2	27.4	100.8	3	1	0	0	6.2	45	166	1914	86.695	64.39	2.376	91.3616	99	226	9.32250766884693	3.09286200373564	0.576989124212937	404	2	1	24707.5669205
84550	1	130	29	1	3	0	1.29	60341.522017	2	30.8	114.3	3	1	0	1	6.3	35	65	2742.5	103.545	115.725	1.89933333333333	17.255	100	31	7.34601020991329	0.572965321632937	0.576108870967742	760	3	1	30170.7610085
84551	1	127	73	1	2	0	1.13	9033.441989	1	26.3	91.4	2	0	1	0	4.8	37	78	1983	73.13	83.18	1.92713333333333	23.8392	114	80	8.42507790250843	1.22688007665114	0.571607254534084	353	2	1	4516.7209945
84593	1	122	40	1	3	1	3.11	51657.950826	3	24.1	89.3	2	1	0	0	5.5	45	86	2671	79.92	144.345	1.6428	42.7923	100	156	8.96187901267768	2.02875352465128	0.495560488346282	468	1	1	25828.975413
84608	2	127	70	1	4	1	5	14028.715812	3	44.4	141.2	2	1	0	0	6.4	44	90	2407.5	100.915	90.405	3.00612	141.1224	110	164	9.10719961305667	2.36899110176756	0.77924944812362	285	3	1	7014.357906
84622	2	131	80	1	1	0	2.18	12734.208408	1	29.9	107.9	2	0	1	0	4.8	79	69	1667.5	74.235	84.38	3.69409333333333	18.4041	153	38	7.97487690055888	0.300954099608967	0.613068181818182	591	2	1	6367.104204
84657	2	124	35	1	2	0	0.89	31118.264541	3	23	81.6	1	0	0	0	4	66	92	2064.5	75.2	45.225	0.973182222222222	10.126	97	54	7.87054784450771	0.446476557450042	0.488038277511962	928	1	0	15559.1322705
84675	1	132	33	1	4	0	5	28034.570216	3	23.4	88.1	1	1	1	0	5.4	52	171	3706.5	126.38	132.15	13.9198933333333	26.6112	160	102	9.00699944795815	1.15127085414457	0.500852757248437	380	1	1	14017.285108
84694	1	130	58	1	3	0	5	130692.799771	3	28.4	101.5	1	1	0	0	5	53	88	2223	81.88	84.74	0.927733333333333	52.341	106	127	8.81447900001071	1.45180955687334	0.577689243027889	505	2	1	65346.3998855
84702	1	124	47	1	4	0	3.48	37644.931144	3	22.5	88.8	2	1	0	0	5.7	71	119	1318.5	48.645	58.195	1.46683555555556	16.3982	103	61	8.052455671843	0.515870295867445	0.483923705722071	591	1	1	18822.465572
84712	1	125	34	1	1	1	0.31	22046.197412	1	25.9	83.2	3	1	0	0	5.6	60	116	3855.5	200.605	177.655	1.83092	13.3588	91	65	7.99209959585254	0.567031355607206	0.509491733006736	448	2	0	11023.098706
84717	1	126	50	1	1	1	0	22116.026482	1	22.9	80.3	3	1	0	0	4.9	72	76	1519	80.6	70.93	1.05687111111111	8.8128	97	51	7.81338943066776	0.382283569196802	0.481703659268146	954	1	0	11058.013241
84726	2	121	33	1	4	0	5	26164.344544	3	17.7	70.5	1	0	0	0	4.3	78	69	1487	70.325	59.35	0.603386666666667	3.2285	101	52	7.87321705486274	0.357148561367693	0.398080180688876	517	1	1	13082.172272
84727	1	121	80	1	3	0	0.03	21681.577508	1	30.9	107	2	1	0	1	6.1	42	154	1272.5	37.755	63.02	1.10787111111111	43.134	95	91	8.37158921755745	1.31143658569889	0.635391923990499	363	3	0	10840.788754
84735	2	124	59	1	3	1	1.87	40490.172276	3	24.2	109	3	1	0	1	5.9	71	127	1530.5	97.465	72.06	4.292	71.016	120	143	9.05718919248201	1.42767394985549	0.604212860310421	449	1	1	20245.086138
84748	2	125	22	1	4	0	4.73	35823.165693	3	32.5	99.2	1	1	0	0	6.1	38	96	2890	106.455	129.495	3.24104	49.7952	94	129	8.70996000607173	1.85997320759381	0.588724035608309	483	3	1	17911.5828465
84751	1	126	54	1	3	1	1.87	145749.828766	3	32.3	129.3	1	0	0	0	5.4	54	100	3072.5	87.735	120.29	6.54417777777778	41.4092	118	57	8.12058871174027	0.753423934295737	0.696284329563813	331	3	1	72874.914383
84752	1	131	62	1	3	0	2.36	104832.176273	2	31.9	117.5	3	1	0	0	5.6	57	147	1976.5	56.56	103.18	4.32911111111111	32.6025	109	55	8.00553388690167	0.633519786562806	0.621693121693122	431	3	1	52416.0881365
84753	2	123	33	1	3	0	1.76	32112.213036	1	31.1	103.5	3	1	0	0	5.9	83	120	1715.5	61.76	94.665	2.15952888888889	9.1245	95	21	6.90525214876402	0.147843710126582	0.581460674157303	727	3	1	16056.106518
84771	1	120	31	1	4	0	3.24	17746.224626	3	25.5	88	1	1	0	0	5.4	31	153	1506.5	71.13	44.325	1.89344	43.884	88	169	8.91408834884133	3.04650487652994	0.534304796599879	443	2	1	8873.112313
84775	1	129	28	1	1	1	3.06	33035.244551	3	24.6	83.5	1	1	0	0	4.2	48	183	2693	92.395	127.925	2.48292	24.013	113	115	8.77917276651565	1.29371570465057	0.490887713109935	690	1	1	16517.6222755
84776	1	123	47	1	1	0	1.48	16743.388028	3	23.4	80.6	3	1	1	0	3.5	55	53	3261.5	106.7	140.33	2.50484	4.758	21	27	5.64721212316781	0.26314823275016	0.456140350877193	441	1	1	8371.694014
84804	2	126	71	1	1	0	4	11383.08984	2	23.2	85.4	1	0	0	0	5.5	69	115	1793	46.585	87.07	1.67138666666667	14.0556	126	61	8.25400859056484	0.504739176494584	0.518518518518519	687	1	1	5691.54492
84808	1	129	45	1	4	0	5	22940.80521	3	22.2	85.5	2	1	0	0	4.4	61	70	2524.5	130.96	76.92	0.659946666666667	17.8145	97	77	8.22536921979712	0.73460370376377	0.49081515499426	818	1	1	11470.402605
84817	1	127	75	1	2	1	5	11258.826795	3	26.5	105.8	3	1	0	0	5.5	56	98	2294.5	90.56	80.32	1.78739555555556	37.7808	98	82	8.29853954537488	0.960151329878262	0.61943793911007	248	2	1	5629.4133975
84831	2	132	54	1	2	1	1.18	25179.874148	1	30.1	98.7	3	0	1	0	6.8	42	161	2317.5	102.365	83.045	4.53405333333333	76.0946	115	200	9.35010231435134	2.7012620297418	0.5875	380	3	1	12589.937074
84832	1	132	58	1	3	1	2.97	179864.51626	3	23	93.6	1	0	1	0	5	41	71	3085	134.555	114.08	0.914222222222222	14.5288	99	45	7.70863515934496	0.68803173982926	0.489283847360167	522	1	1	89932.25813
84842	1	132	50	1	2	0	1.02	27673.951279	2	31	101.2	2	1	0	0	6.1	48	100	1439	54.155	40.355	2.27835111111111	23.711	110	58	8.06777619577889	0.694041471384231	0.63607793840352	358	3	1	13836.9756395
84872	1	121	32	1	2	1	1.41	26545.556862	1	27.9	97	2	0	0	0	6.8	39	142	2769.5	103.125	104.135	3.96463111111111	43.712	104	121	8.74703426417817	1.81102577710337	0.579796772265392	513	2	1	13272.778431
84896	1	119	22	1	4	1	1.24	11233.64763	2	23.2	80.7	1	1	0	0	5.7	64	63	1756	85.605	70.435	2.14177333333333	16.3123	101	92	8.44376191333035	0.771242437889517	0.473591549295775	626	1	1	5616.823815
84917	2	124	32	1	2	1	0.67	41203.419096	1	32.4	112.2	3	0	0	0	4.7	35	110	2849	74.105	137.355	2.76922666666667	101.244	74	190	8.85794198480471	3.34387003143885	0.626815642458101	491	3	0	20601.709548
84926	1	131	40	1	3	0	1.15	23769.420135	2	37.7	123.5	3	1	0	0	5.7	55	99	4512.5	136.51	221.145	1.79555555555556	40.3065	90	61	7.91753635394363	0.689365569771234	0.709362435381964	151	3	1	11884.7100675
84933	1	122	30	1	3	0	0.88	34596.622271	2	22.7	83.5	1	0	0	0	5.9	55	87	3115.5	160.45	145.995	0.94976	8.362	86	40	7.4500795698075	0.410464301369121	0.460308710033076	625	1	0	17298.3111355
84940	1	132	52	1	4	0	4.12	20693.401057	3	24.5	92.5	1	1	0	0	8.9	46	131	1807	80.36	57.18	1.93233333333333	39.1325	95	126	8.69701161799207	1.64077965835454	0.50768386388584	317	1	1	10346.7005285
84950	2	125	48	1	4	0	5	16824.842978	3	29.1	100.7	1	0	0	1	5	46	114	2016.5	89.77	68.595	2.97948444444444	33.8436	103	84	8.372398606513	1.08095629147161	0.595153664302601	436	2	1	8412.421489
84967	1	125	76	1	3	0	3.45	67096.027472	3	33.3	112.3	2	1	1	1	8	49	150	1530	76.115	108.375	3.20675555555556	50.1853	112	94	8.56864647300515	1.16658875700677	0.630544637843908	411	3	1	33548.013736
85007	1	130	47	1	3	1	1.44	39930.35613	3	26.8	100.3	3	1	0	0	6.9	32	140	3445.5	127.1	116.51	2.2836	119.9494	107	301	9.68679191865084	5.79867882411574	0.550191991223258	454	2	1	19965.178065
85042	1	120	23	1	2	0	1.19	40326.666707	1	25.1	94.2	2	1	0	1	6.4	61	98	3562	73.77	73.065	1.67112	35.9452	107	109	8.67102953613111	1.07454873453458	0.520729684908789	543	2	1	20163.3333535
85043	1	130	26	1	1	0	0.43	25610.715127	3	29.8	103.2	3	1	1	1	5.6	56	109	2797	87.63	128.87	2.82844444444444	40.11	267	93	9.42670097099356	0.993127425788716	0.562397820163488	477	2	0	12805.3575635
85049	1	127	52	1	1	0	3.71	17285.075932	3	38.5	118.5	2	1	0	0	8	17	69	3475	126.375	126.815	19.92752	185.431	97	307	9.60841154553063	10.5944321767481	0.672913117546848	298	3	1	8642.537966
85052	2	124	34	1	1	1	1.5	22930.737588	2	34.4	99	3	0	0	1	4.6	52	116	1123	46.775	43.7	1.81377777777778	22.27	105	58	8.021256180144	0.589800301264286	0.577259475218659	426	3	1	11465.368794
85057	1	122	67	1	3	0	4.23	160570.756923	3	27	101.1	1	0	0	1	5.8	54	182	1842	89.935	58.23	1.39822222222222	39.9266	103	98	8.52654928634026	1.12318621367811	0.576725613234455	448	2	1	80285.3784615
85061	1	132	70	1	4	0	0.83	20574.761835	2	24.3	95.6	1	0	1	1	5.1	50	97	2169	107.24	85.29	1.0208	25.9182	94	75	8.16763571524637	0.935213798882187	0.561362301820317	456	1	0	10287.3809175
85064	1	130	70	1	3	0	0.82	15916.911834	2	35.1	127.3	2	0	0	1	5.8	53	109	1673	79.025	68.115	2.23177777777778	67.5332	99	96	8.46632086104248	1.21234912159187	0.737971014492754	164	3	0	7958.455917
85067	1	126	80	1	3	0	3.77	46937.630766	3	29.8	108.6	2	1	0	0	4.6	51	83	2216.5	74.25	100.145	2.88773333333333	36.406	106	74	8.27435700675629	0.912948649996802	0.63807285546416	393	2	1	23468.815383
85107	2	127	24	1	4	1	0.59	57063.238056	1	25.1	93.1	3	1	0	0	6.1	31	116	801	41.58	14.85	1.43555555555556	37.4292	90	118	8.57734711423598	2.26954170170476	0.556485355648536	411	2	0	28531.619028
85113	2	131	21	1	1	1	1.58	27764.610966	2	27.3	86.7	3	1	0	0	4.5	50	53	2613	69.705	110.025	3.26414222222222	32.333	70	132	8.43814998407578	1.39955266245954	0.497703788748565	486	2	1	13882.305483
85117	1	126	37	1	3	1	1.78	50473.516624	3	33.8	108.1	3	1	0	1	7.4	60	137	1692	38.07	57.23	3.42667111111111	65.6844	95	135	8.76600448947903	1.30958095164724	0.60662177328844	435	3	1	25236.758312
85128	2	124	65	1	3	0	5	142473.913556	3	22.2	86.3	1	1	0	0	5.2	67	69	3815.5	136.63	110.26	0.960817777777778	13.4616	88	56	7.80954132465341	0.492499824766706	0.486197183098592	412	1	1	71236.956778
85215	1	132	65	1	1	1	0.1	16724.56471	2	21.9	80.1	2	1	1	1	8.4	61	100	1936.5	73.645	79.12	1.26051111111111	6.4779	78	38	7.30114780585603	0.342118079117105	0.471453796350795	448	1	0	8362.282355
85234	1	124	32	1	4	0	1.26	41759.266441	3	32.2	110.8	3	1	0	1	6.8	35	151	1652.5	50.4	58.51	3.46048444444444	83.7682	107	162	9.06727798913434	2.826240269274	0.624577226606539	386	3	1	20879.6332205
85253	1	124	57	1	4	0	2.24	25960.692503	3	24.2	90	1	1	0	0	4.9	29	140	2787	118.17	107.205	2.44316	55.325	107	196	9.25779631313248	3.96533140745239	0.538922155688623	316	1	1	12980.3462515
85257	2	130	59	1	3	0	3	27667.711185	2	36.8	121.2	3	0	1	1	6.1	42	82	2483.5	73.7	76.13	4.6944	86.9414	146	137	9.21044036697652	2.00963052583773	0.687074829931973	976	3	1	13833.8555925
85259	1	131	38	1	3	1	1.24	28456.122798	2	25	91	3	1	0	1	5	60	248	1892.5	76.695	84.065	2.944	54.6	81	186	8.9270486478257	1.80902328596921	0.536240424278138	599	2	1	14228.061399
85324	2	122	48	1	3	1	2.27	47789.422933	3	23.5	84.2	2	1	0	1	6.2	38	124	1151	72.07	40.985	1.67552	36.8448	98	170	9.02761873516089	2.5005768339025	0.5	439	1	1	23894.7114665
85332	1	124	62	1	4	0	1.49	8253.28356	3	24.6	92.2	2	1	0	1	4.6	53	157	2295	67.235	94.68	2.10432	9.8192	104	32	7.41697962138115	0.35959771479734	0.560145808019441	407	1	1	4126.64178
85335	1	131	79	1	3	0	1.66	12333.995764	1	29.4	114.7	3	0	1	0	8	41	96	2315	74.49	78.54	1.03945777777778	66.7968	125	119	8.91429004985389	1.94799023491334	0.693051359516616	256	2	1	6166.997882
85369	1	130	31	1	3	0	2.81	115082.988838	3	33.7	105.4	1	1	0	0	8	54	122	3329	171.535	168.605	1.30851111111111	33.2896	105	73	8.25127261074597	0.765746230166433	0.624037892243931	545	3	1	57541.494419
85374	1	120	43	1	2	0	1.13	24609.690858	1	45.6	131.9	1	0	1	1	7.3	43	95	1914.5	62.67	80.975	1.00370666666667	49.8405	102	66	8.12148037475075	0.897815127505341	0.77497062279671	576	3	1	12304.845429
85450	2	120	74	1	3	1	1.77	19278.730108	3	22.6	91.2	2	1	0	0	5.3	78	113	3066.5	120.015	102.62	0.947466666666667	28.1126	101	95	8.47585022788186	0.749850258606958	0.508928571428572	516	1	1	9639.365054
85481	2	131	51	1	1	0	2.1	23893.851417	2	28	103	2	0	0	1	4.6	58	222	2761	99.74	130.065	2.18042222222222	44.612	118	104	8.72192834304709	1.11058636626228	0.578326782706345	662	2	1	11946.9257085
85487	2	132	34	1	1	0	0.91	23613.082231	2	34.8	123.5	3	1	0	1	7.1	75	146	2282	99.17	99.295	1.89933333333333	37.674	100	57	7.9550742732627	0.496096224004558	0.655172413793103	288	3	0	11806.5411155
85489	2	126	22	1	3	0	1.87	91629.22004	3	26.8	87.2	1	1	0	0	5.2	39	72	2693.5	86.395	94.875	1.06805333333333	28.5714	95	114	8.59692815943509	1.56912122746614	0.495736213757817	422	2	1	45814.61002
85491	2	125	62	1	3	0	1.37	40195.73223	1	35.9	122.6	2	1	1	1	7.1	44	174	1971	78.665	79.36	31.0215111111111	170.3808	202	262	10.1834650206024	3.77517009463019	0.683389074693423	269	3	1	20097.866115
85531	2	120	37	1	4	0	2.12	25681.054277	3	45.5	150.4	1	1	0	0	6.7	59	180	2447	101.855	112.24	3.44798222222222	205.387	97	213	9.24285596365286	2.40121947844033	0.778467908902692	296	3	1	12840.5271385
85535	1	124	35	1	1	0	0.35	18481.080564	3	23.9	82.2	1	1	0	0	5.4	47	128	908	41.24	39.89	1.45482666666667	15.3424	107	79	8.34912950636898	0.90339763953008	0.478184991273997	896	1	0	9240.540282
85562	1	125	73	1	4	1	5	8660.691776	3	29.7	107.8	2	1	1	1	9	47	150	1553.5	59.125	54.175	10.5154	94.7164	132	196	9.46776940125694	2.60374403600432	0.637869822485207	290	2	1	4330.345888
85571	2	125	61	1	4	0	2.08	9112.305504	2	37.6	119.5	2	1	1	1	6.2	30	123	1625.5	81.105	50.425	11.7724444444444	55.372	310	90	9.54323478724951	1.79373345724856	0.72954822954823	151	3	1	4556.152752
85577	1	133	50	1	2	0	0.95	17024.961101	2	28	91.1	2	1	0	0	6.1	60	132	2570	107.67	104.64	1.35904888888889	15.3207	89	52	7.74673290775362	0.475294791574507	0.532126168224299	529	2	0	8512.4805505
85584	2	128	47	1	3	0	5	143358.162109	3	35.6	122.6	1	1	0	1	7	61	137	1733.5	94.085	85.14	4.83706666666667	161.9136	101	249	9.43942623274602	2.60218700582113	0.684533780011167	564	3	1	71679.0810545
85598	2	127	63	1	1	1	2.79	16170.444425	1	23.5	93.4	3	1	1	1	4.4	50	95	3015.5	108.845	179.23	2.15936888888889	12.8368	158	40	8.05832730658096	0.496334899717372	0.515168229453944	438	1	1	8085.2222125
85630	2	132	42	1	3	0	2.98	26376.071547	3	34.9	120.5	1	1	0	1	7.5	29	132	2782.5	120.385	96.405	10.3798133333333	135.975	97	217	9.2614611514839	4.75478149407774	0.645766345123258	389	3	1	13188.0357735
85635	1	124	57	1	4	0	2.87	22379.90733	3	27.3	99	3	1	1	0	4.8	23	148	1341.5	86.025	39.45	3.56111111111111	58.344	226	152	9.75126833955862	4.02414902702037	0.566037735849057	367	2	1	11189.953665
85648	1	132	67	1	1	1	0.76	14532.42213	3	29	102.1	1	1	0	1	4.6	80	56	2875	139.35	116.225	1.75082666666667	22.631	102	54	7.9208096792886	0.406226639186608	0.593949970913322	772	2	0	7266.211065
85660	2	128	54	1	4	0	5	16143.347461	3	21.1	95.7	1	1	0	0	5.1	65	144	1971.5	87.415	68.695	3.40664888888889	56.1503	98	162	8.97941663334301	1.66999221970432	0.556395348837209	700	1	1	8071.6737305
85669	1	128	78	1	3	0	3.14	72039.920287	2	36.9	129.2	2	1	1	1	7.6	51	162	1844.5	67.98	96.155	6.17664444444444	78.2598	121	108	8.78477459216102	1.39153048190208	0.726250702641934	215	3	1	36019.9601435
85670	2	123	45	1	1	0	2.5	25685.957612	2	38	127.9	2	0	1	1	9.8	37	70	1348.5	65.845	49.045	11.3766	171.8428	153	242	9.82622846698918	4.16602473986547	0.695486677542142	165	3	1	12842.978806
85678	1	131	30	1	3	1	5	77454.494362	3	50.7	154.9	2	1	1	1	8.3	37	85	3369.5	169.775	179.395	17.63896	140.0642	94	138	8.77740128686726	2.36843139173439	0.832348199892531	316	3	1	38727.247181
85681	1	128	65	1	4	0	1.09	9115.818176	3	29.1	103.8	1	0	0	1	5.7	51	128	2111.5	84.705	82.12	1.64783111111111	39.4208	90	90	8.30647216010059	1.07655052564949	0.631003039513678	530	2	1	4557.909088
85685	1	133	67	1	2	0	4.27	10573.132321	3	24.6	95.7	2	1	1	0	4.8	53	134	3916	152.05	178.095	2.08826222222222	23.9153	110	69	8.24143968982973	0.805430730420323	0.559649122807018	321	1	1	5286.5661605
85727	2	126	30	1	2	0	1.23	21237.118082	3	31.4	103.6	1	1	0	0	7.2	40	106	3239.5	158.715	118.97	3.16066666666667	53.6154	99	123	8.71415702494706	1.80006793657459	0.630553864881315	369	3	1	10618.559041
85735	1	125	60	1	1	0	1.57	13001.613329	3	29.5	111.5	1	1	0	1	6.5	75	142	877	38.74	48.235	3.33184	27.807	99	53	7.87226458312677	0.459457394354099	0.661721068249258	290	2	1	6500.8066645
85740	1	120	76	1	3	1	1.38	22357.909612	1	25.8	118.2	2	1	0	1	5.9	53	226	1674	76.86	55.385	1.10708444444444	50.4336	97	84	8.31238059678675	1.17964008909982	0.612118073537028	398	2	1	11178.954806
85760	1	122	58	1	3	0	3.14	119358.611557	2	29.9	100.6	2	0	1	0	2.9	32	114	2268	130.155	124.605	3.23644444444445	105.6964	199	263	10.1723116763423	4.77289389932802	0.581839213418161	469	2	1	59679.3057785
85801	2	126	59	1	3	0	5	121800.613189	3	31.7	112.9	2	1	0	1	4.6	34	92	3434.5	108.155	172.8	2.62005333333333	95.1773	111	176	9.18686701579054	3.26587033147348	0.629670942554378	504	3	1	60900.3065945
85804	2	128	52	1	4	0	5	18147.842933	3	23.8	89.2	1	1	0	0	4.3	48	163	2418.5	99.27	79.27	1.39392	39.3492	107	144	8.94949495347796	1.76210529530315	0.522248243559719	710	1	1	9073.9214665
85808	2	125	80	1	3	1	1.35	14673.024636	2	25.4	94	1	1	0	1	4.8	49	117	1504.5	68.485	65.76	1.53748444444444	26.187	97	80	8.26359043261732	0.972244602839173	0.549707602339181	493	2	1	7336.512318
85811	2	126	57	1	1	0	2.99	21220.493782	1	36.7	118.4	1	0	1	1	5.8	38	152	1676.5	98.06	72.425	86.2421333333333	184.497	208	306	10.3679760010938	4.88510726543599	0.629787234042553	477	3	1	10610.246891
85815	2	128	52	1	4	1	2.53	19635.088259	3	24.6	83.9	1	1	0	0	5.9	51	86	2470	97.72	114.385	3.22933333333333	20.2797	108	95	8.54286093816481	1.00945536132949	0.504206730769231	307	1	1	9817.5441295
85825	2	132	42	1	1	0	1.78	23200.881366	1	34.8	111.6	1	1	0	1	9.2	58	166	3082.5	153.48	122.21	2.52750666666667	61.046	113	116	8.78783082925876	1.17939438994867	0.649214659685864	528	3	1	11600.440683
85836	2	127	56	1	3	0	4.62	215977.336305	2	22.1	79.8	2	0	0	0	5.9	49	134	2173.5	59.21	70.83	0.58	16.5464	94	99	8.44526745184465	1.09994073202472	0.466393921683226	979	1	1	107988.6681525
85862	2	125	70	1	3	0	1.25	14624.525377	3	28.9	103.7	1	1	0	0	7.4	42	149	2068	99.215	73.29	3.55075111111111	76.0068	117	174	9.22808205345234	2.52781054340159	0.598039215686275	439	2	1	7312.2626885
85875	2	128	71	1	3	1	5	67010.414274	3	34.6	121.7	2	1	1	1	7	60	71	2768	88.555	132.48	7.55693333333333	48.6486	130	76	8.50512061018197	0.818120789923091	0.708381839348079	463	3	1	33505.207137
85898	1	133	47	1	1	1	0.63	20027.746633	2	36.2	115	3	1	0	1	9.2	38	168	2538.5	68.565	102.51	3.79466666666667	83	108	147	8.97941663334301	2.29960411193223	0.662824207492795	401	3	0	10013.8733165
85900	1	122	65	1	4	0	1.79	9810.087456	1	25.1	101	2	1	0	0	7	48	153	2588	96.685	108.765	1.05493333333333	37.8	93	93	8.37205180574657	1.25216983103017	0.570944036178632	407	2	1	4905.043728
85904	2	133	66	1	1	0	1.09	15556.734531	3	30.1	99.9	2	1	1	1	7.7	44	114	2728.5	114.68	87.735	2.71970222222222	23.2434	135	59	8.2896650417842	0.771057893885446	0.605454545454546	390	3	1	7778.3672655
85918	2	121	66	1	4	1	3.7	19417.92575	1	20.3	77.3	3	1	1	0	3.9	39	194	2391.5	144.075	91.605	1.24842666666667	21.3897	113	154	9.07119324056602	2.17453613616168	0.466787439613527	593	1	1	9708.962875
85928	2	123	66	1	3	0	4.37	150934.937037	3	29.3	107.3	2	1	1	1	5.6	36	122	1769	79.99	68.275	2.584	105.5385	154	221	9.74196812337144	3.86347414535729	0.604847801578354	272	2	1	75467.4685185
85943	2	121	33	1	3	0	1.52	36812.312604	3	19.3	73.1	1	1	0	0	4.9	75	91	2727.5	86.725	91.555	0.578008888888889	3.1995	96	35	7.42654907239731	0.249194807420829	0.41963260619977	645	1	1	18406.156302
85946	1	120	49	1	2	1	3.77	42951.942969	3	32.9	114.8	3	1	1	1	6.8	37	140	1548.5	59.295	64.555	8.44472	186.6504	153	332	10.142425709749	5.61437435446883	0.624931954273272	249	3	1	21475.9714845
85947	1	130	22	1	4	1	2.25	42067.872311	1	17.9	70	3	0	0	0	6	31	105	4149.5	170.6	169.82	0.440284444444444	5.305	88	94	8.32748441618826	1.61014125676071	0.403458213256484	770	1	1	21033.9361555
85951	2	122	25	1	2	1	1.76	43018.902365	2	20.3	82.5	1	1	0	0	5.9	61	73	2624	88.155	127.215	1.16426666666667	10.8675	100	55	7.91935619066062	0.529782232050909	0.473865594485928	391	1	1	21509.4511825
85967	2	121	32	1	3	1	1.81	137236.245382	3	22.9	88.4	1	1	0	0	6.3	52	163	3082.5	111.455	109.155	1.4948	21.9258	100	83	8.33086361322475	0.950271283067676	0.492204899777283	602	1	1	68618.122691
85986	1	130	77	1	3	0	1.82	15916.911834	2	36.6	128.7	3	1	0	1	6.7	55	147	1940	73.85	84.595	3.2312	81.9819	104	114	8.68744216697592	1.3674804222919	0.740506329113924	114	3	1	7958.455917
86014	1	127	39	1	2	0	3.87	26026.513192	3	28.7	103	2	1	0	0	6.3	57	134	1201.5	31.65	51.29	3.35327111111111	41.192	112	96	8.58969988220299	1.03166902200241	0.613825983313468	448	2	1	13013.256596
86021	1	128	42	1	2	1	0.89	42690.715332	1	28.6	101.7	3	1	0	0	4.4	68	99	3555	128.875	140.235	2.38597333333333	18.6436	106	45	7.77695440332244	0.399517730001565	0.610444177671069	941	2	0	21345.357666
86034	1	123	48	1	3	0	5	116604.495188	3	32.2	107.2	1	1	0	1	5.9	45	159	3215	105.415	122.255	1.94144444444444	79.547	91	167	8.93570613837366	2.21077811732483	0.602585722315908	530	3	1	58302.247594
86041	2	133	35	1	4	0	0.94	22209.537069	2	29.8	94	1	0	0	0	5.2	41	177	2875	105.915	85.195	3.94787555555556	44.863	111	137	8.93636394658051	1.82312431486979	0.58786741713571	313	2	0	11104.7685345
86052	1	130	59	1	3	0	0.68	35880.833947	3	25.3	92.3	2	1	0	1	3.8	51	85	2148	71.135	94.8	2.22056	23.1231	122	75	8.42836197770962	0.863395303637501	0.537252619324796	269	2	0	17940.4169735
86100	1	128	33	1	2	0	0.48	27745.104018	1	29.1	95.6	1	1	0	0	5.8	37	165	5814.5	211.37	287.185	3.34353777777778	65.3004	98	189	9.13356731317027	2.86350774047987	0.553240740740741	498	2	0	13872.552009
86126	1	131	26	1	3	0	4.67	80819.112454	3	23.8	81.4	1	1	0	0	5	100	31	2100.5	122.01	84.33	0.524444444444444	4.4444	90	24	6.98471632011827	0.128310464594998	0.45146977260122	657	1	1	40409.556227
86157	1	130	80	1	3	0	3.14	37779.516659	3	29.1	113.5	1	1	1	1	4.9	43	52	2018.5	72.5950000000001	84.155	4.12081777777778	61.304	125	112	8.85366542803745	1.741555197791	0.654178674351585	310	2	1	18889.7583295
86168	1	130	80	1	3	0	2.18	48417.341109	3	29.8	112.7	2	1	0	1	6.1	51	79	1840	55.595	75.87	4.50545333333333	68.9265	101	128	8.77400360020093	1.63953923175697	0.648073605520414	186	2	1	24208.6705545
86182	2	121	54	1	2	0	5	20633.304348	2	26.1	94.8	1	1	0	0	4.4	45	109	4450	144.375	172.74	4.66621333333333	33.972	126	101	8.75825524323279	1.33515195404603	0.529904974846283	509	2	1	10316.652174
86183	2	131	46	1	3	0	1.07	25982.665885	2	31.1	111.3	2	1	0	1	7.9	47	50	3520.5	116.66	151.61	4.66488	36.0677	113	69	8.26834714274965	0.92092742859577	0.630594900849858	496	3	1	12991.3329425
86185	2	123	53	1	3	0	3.6	148630.266901	2	26.6	97.3	2	1	0	1	7.5	49	182	2109.5	82.86	87.42	2.78623111111111	76.9386	122	211	9.46273199764938	2.58791857538926	0.561130334486736	339	2	1	74315.1334505
86231	1	129	50	1	1	0	3.36	24650.462042	3	21.2	77.3	1	1	0	0	5.7	64	96	2029	84.115	74.765	0.454604444444445	14.9937	93	108	8.52158353971753	0.907706481720779	0.447337962962963	651	1	1	12325.231021
86236	2	132	34	1	1	0	2.62	24361.13315	3	41.7	123.8	2	1	0	1	6.2	53	166	2687	107.425	101.535	2.95466666666667	69.0312	108	104	8.63337494570565	1.14272206423905	0.698251551043429	543	3	1	12180.566575
86281	2	121	26	1	4	1	2.69	19915.553745	3	27.6	93	1	1	0	0	6.9	38	180	1787.5	78.94	107.65	3.32361333333333	67.004	101	212	9.27855961095333	3.15420498562854	0.551928783382789	372	2	1	9957.7768725
86284	2	127	46	1	2	0	1.05	39757.552328	3	29.2	98.7	3	1	0	0	6.5	42	122	1764	55.48	66.985	2.77057777777778	86.3731	79	227	9.10125068938848	3.12099009140618	0.620364550597109	329	2	1	19878.776164
86296	2	125	40	1	3	0	2.98	145628.596487	1	25.8	97.1	1	1	0	0	7.1	51	98	3769	152.12	177.895	1.28519111111111	15.2154	105	42	7.69848278788095	0.502884114407659	0.537950138504155	482	2	1	72814.2982435
86301	2	130	26	1	1	1	1.22	28599.647244	1	24.1	84.8	3	1	0	0	4.4	48	72	2090	102.085	92.955	2.14377777777778	13.6422	99	61	8.01284653374796	0.70513106907405	0.452508004268943	1130	1	1	14299.823622
86318	1	133	63	1	3	1	0.92	46882.488409	3	25.6	93.4	2	0	0	0	5	34	78	3438.5	131.135	144.585	3.15597333333333	34.6196	115	108	8.73391617492752	1.87399270216298	0.538638985005767	414	2	0	23441.2442045
86359	1	130	37	1	3	1	4.38	102178.453475	2	23.8	92.4	1	0	0	0	4.4	58	127	2492.5	61.32	106.84	1.72458666666667	22.2762	93	72	8.11611843160937	0.754465531818587	0.565137614678899	748	1	1	51089.2267375
86360	1	125	50	1	4	0	0.43	25450.100098	1	41.2	127.7	1	0	0	0	6.5	54	129	999	52.19	36.015	3.5432	40.3788	116	57	8.10349427838097	0.637811595317633	0.712214166201896	1180	3	0	12725.050049
86386	1	124	72	1	4	0	0.47	8456.879105	1	25.4	105.7	2	1	1	1	5.3	43	114	1902	82.855	61.19	6.87754666666667	40.9035	163	89	8.88923938997896	1.39213620516039	0.621399176954733	387	2	0	4228.4395525
86396	1	120	27	1	2	0	2.85	32758.648814	1	35.1	111.5	1	0	0	0	5	50	94	1531.5	67.375	70.95	2.60465333333333	23.622	117	45	7.87568924400813	0.528493259733781	0.646002317497103	353	3	1	16379.324407
86404	2	126	80	1	3	0	1.56	14856.89084	2	26.8	109.3	1	0	1	1	5.8	33	50	1796.5	71.565	102.33	6.39688444444445	26.0041	162	52	8.34569287325387	1.06591402633766	0.63731778425656	570	2	1	7428.44542
86433	2	131	78	1	3	0	2.98	79560.899251	3	27.2	105.3	2	1	0	1	5.4	75	113	2591.5	96.735	91.4	2.99376	32.3206	107	71	8.24236153094328	0.609638956509061	0.61399416909621	382	2	1	39780.4496255
86435	1	121	72	1	2	0	1.44	11344.197645	1	21.2	87	1	1	1	1	5.7	60	64	2078.5	76.995	74.82	1.83651111111111	6.952	123	28	7.45124168498768	0.283625296056306	0.550632911392405	382	1	1	5672.0988225
86444	2	124	44	1	1	0	0.51	21346.59652	3	44.1	141	1	0	0	1	6.5	35	149	1229.5	59.73	65.48	12.0181688888889	111.568	85	130	8.61703852638595	2.35987982370926	0.783333333333333	220	3	0	10673.29826
86451	1	124	63	1	4	0	2.47	6857.420201	3	28.2	102.7	2	1	1	0	5.5	33	52	2177.5	111.03	105.67	44.5232444444445	117.0585	250	275	10.4450848349689	5.14737962801909	0.626984126984127	200	2	1	3428.7101005
86480	1	124	65	1	4	0	2.7	8017.821555	2	25.3	93.2	2	0	1	1	6.6	57	132	1266.5	73.64	46.78	2.71786666666667	35.9832	176	113	9.20472463319055	1.17936369320295	0.586901763224181	228	2	1	4008.9107775
86487	2	123	43	1	4	1	3.42	36096.616155	3	29.9	107.3	3	1	0	0	6	50	129	3359.5	185.22	170.055	2.82264888888889	28.1718	111	59	8.09392046465811	0.734743808505047	0.533830845771144	365	2	1	18048.3080775
86512	2	120	59	1	3	0	4.06	174545.304197	3	18.2	72.5	1	0	0	0	4.6	51	128	3156	128.005	135.12	1.04470666666667	6.0975	101	72	8.19863945529737	0.768542274436218	0.411230856494611	553	1	1	87272.6520985
86515	1	121	61	1	2	0	0.78	7244.450286	1	30.2	99	2	0	0	1	5.7	44	94	1448	53.355	54.72	1.44888888888889	28.798	90	75	8.12415060330663	0.969881279303991	0.609605911330049	511	3	0	3622.225143
86540	1	125	43	1	4	1	0.56	30457.17899	1	32	101.9	1	1	0	1	6.8	39	96	1934.5	115.955	48.605	5.00355555555556	21.6603	117	52	8.02027047281924	0.75443253664192	0.649044585987261	426	3	0	15228.589495
86542	2	123	64	1	3	0	3.75	159320.211317	2	34.4	117.7	3	0	0	0	6	53	125	2501.5	63.36	62.68	2.83990666666667	32.7267	101	55	7.92930652151379	0.650250642054255	0.698931116389549	413	3	1	79660.1056585
86546	2	125	69	1	3	0	4.99	151692.869453	3	23.4	92.1	2	1	0	1	7.4	61	103	1045	41.575	61.925	1.78901333333333	33.6582	121	110	8.80312373082921	1.10046962581454	0.528702640642939	447	1	1	75846.4347265
86553	1	122	35	1	2	0	4.18	34156.09028	1	58.8	161.3	1	0	0	1	7.4	53	185	1180	56.97	59.27	1.90666666666667	86.9589	99	80	8.28399930424853	0.900111478058733	0.87710712343665	500	3	1	17078.04514
86555	2	133	33	1	1	1	1.09	27308.211931	2	28.8	95.6	3	1	1	0	5.6	49	157	2421	106.045	92.24	22.8419911111111	53.8866	129	156	9.21652123105126	1.79694032162704	0.554202898550725	422	2	1	13654.1059655
86558	2	119	60	1	1	1	1.68	10654.773012	1	32.3	107.6	2	0	0	0	6.9	50	107	1928.5	84.3	76.88	2.52266666666667	30.7998	99	64	8.06085575293432	0.76391302371654	0.635933806146572	482	3	1	5327.386506
86563	2	131	58	1	1	0	5	29122.019625	3	27.9	104.9	2	1	0	1	5.1	46	110	1043	61.845	42.05	2.01125333333333	39.6606	93	88	8.31678912707152	1.20959082297014	0.582454192115491	381	2	1	14561.0098125
86565	2	130	66	1	3	0	5	43696.419262	3	45.9	142.8	2	1	0	1	6.7	52	75	1485	70.805	80.53	9.60084444444444	102.7738	118	117	8.83971137870348	1.42130169228223	0.798211291224148	159	3	1	21848.209631
86573	2	122	65	1	4	1	1.52	21175.810319	3	26.1	95	1	1	1	1	5.6	58	124	1763	83.23	60.565	1.42517333333333	11.52	134	34	7.73105314400713	0.34852911768065	0.581039755351682	479	2	1	10587.9051595
86581	2	124	65	1	3	0	5	143888.046693	3	37	123.5	1	1	0	0	8.7	45	119	2911	133.415	127.45	4.86864	84.5325	106	128	8.82232217747174	1.79113860691582	0.670466883821933	318	3	1	71944.0233465
86638	1	125	39	1	2	0	0.68	24952.57168	1	29.9	94	3	1	0	0	8.9	63	153	2510	97	88.38	1.00101333333333	23.577	99	72	8.1786387885907	0.621845490167743	0.584577114427861	623	2	0	12476.28584
86664	2	131	69	1	1	0	2.5	11205.705985	2	31.6	113.9	2	0	1	1	6.1	32	51	1577	74.635	62.805	7.24164	105.4284	140	191	9.50076867009599	3.79758406610976	0.653096330275229	285	3	1	5602.8529925
86674	2	121	62	1	3	0	4.61	152464.910161	3	45	149.5	2	0	1	1	7.6	44	98	3146.5	107.38	122.71	18.2844444444444	161.226	181	169	9.63524856562895	2.56063417877676	0.86018411967779	399	3	1	76232.4550805
86677	2	132	24	1	3	0	1.83	106919.563742	1	57.6	160.5	2	1	0	0	7.2	37	113	1138.5	55.385	31.555	23.5081466666667	113.1675	126	105	8.79709507654906	1.70289716029522	0.94467333725721	434	3	1	53459.781871
86699	2	127	71	1	3	0	1.26	54105.881387	2	31.2	110.8	1	0	1	0	4.5	44	77	1760	69.87	70.755	4.80128	49.6472	134	96	8.7690408108588	1.36265440233266	0.63641585295807	538	3	1	27052.9406935
86715	1	127	50	1	3	0	1.77	163383.500959	2	29.1	101.7	3	1	0	1	6.9	32	156	2165	58.69	66.86	2.00484444444444	159.0945	103	384	9.89222436025742	7.15730046623085	0.589907192575406	593	2	1	81691.7504795
86727	2	120	41	1	4	0	2.48	37088.569832	3	31.4	104.5	2	1	0	0	5	44	180	2181.5	78.86	62.825	2.27176444444444	34.7995	96	78	8.22790983759748	1.04052247970035	0.603348729792148	491	3	1	18544.284916
86730	1	131	78	1	3	0	1.4	12320.306534	3	27.7	100.3	2	1	0	1	5.7	44	137	1489.5	57.765	57.715	1.89454222222222	45.4311	111	114	8.75258146914688	1.56954664459336	0.619901112484549	462	2	1	6160.153267
86732	2	123	69	1	4	1	0.28	9166.303624	1	25.4	100.3	1	0	0	1	6	84	124	1583.5	68.36	50.31	3.28807111111111	15.532	111	39	7.67994466688204	0.295840435857298	0.617230769230769	426	2	0	4583.151812
86740	1	127	57	1	4	0	3.14	18478.27775	1	26.8	103.2	3	0	1	1	5.9	28	124	3416	98.665	147.39	6.3536	86.2556	154	200	9.64212278840172	4.57039754829504	0.584702549575071	636	2	1	9239.138875
86744	2	132	25	1	1	1	1.32	28120.204108	2	22.1	79.5	3	1	0	0	5.4	56	172	3531.5	104.14	131.335	1.29504444444444	21.4455	104	131	8.82644104178258	1.26968389588745	0.460069444444445	254	1	1	14060.102054
86745	1	124	65	1	4	0	0.89	8138.390301	2	37.2	123.9	1	1	1	1	7.2	30	74	1370.5	97.465	22.215	2.28892444444444	100.4245	150	151	9.33476795035124	3.14239813090744	0.725834797891037	452	3	0	4069.1951505
86747	1	131	47	1	3	0	5	75446.186928	3	46.1	141.4	2	1	0	1	5.7	52	152	2738.5	70.27	112.405	4.45352	74.1844	112	86	8.47969898698866	1.0314057309725	0.784248474764282	161	3	1	37723.093464
86806	2	132	64	1	1	1	1	11610.287034	3	24.9	91.4	3	1	0	1	7.8	73	104	3012.5	98.475	54.835	0.413111111111111	24.4464	99	82	8.3086919168389	0.658496558497861	0.513194834362718	391	1	1	5805.143517
86809	2	132	59	1	3	1	5	33073.953022	3	23.5	96.2	3	1	1	0	4.7	33	93	2012	91.365	96.27	3.61784	44.3976	133	126	9.03348385461329	2.44253198369968	0.538031319910515	1220	1	1	16536.976511
86815	1	120	33	1	2	0	0.91	26270.332704	1	25.6	88	2	1	0	0	5.9	58	130	2197	93.79	76.095	2.08011555555556	25.714	110	99	8.60245303536706	0.950020993140669	0.498019241652519	484	2	0	13135.166352
86820	2	129	52	1	4	0	5	16598.29782	3	23.5	92.5	2	1	0	0	7.1	80	154	1557.5	62.535	55.295	3.0464	38.5	121	124	8.92292493064183	0.948808651036439	0.53314121037464	601	1	1	8299.14891
86829	1	130	37	1	3	0	2.81	104500.691054	3	22.5	77.6	2	1	0	1	5.9	47	138	2765	104.585	149.975	4.19366222222222	37.4094	112	263	9.59750572291291	2.92980182470176	0.451425247236766	415	1	1	52250.345527
86870	1	124	25	1	1	1	0.35	23897.562557	2	26.7	101.1	1	0	0	0	5.9	53	101	1838	45.57	73.07	3.40368888888889	15.0898	101	37	7.53289124892554	0.436513023546747	0.547077922077922	367	2	0	11948.7812785
86871	2	131	73	1	3	1	1.77	15958.517489	3	24	117.6	3	1	0	0	5.4	122	68	1973.5	74.935	63.885	1.3246	37.3986	100	63	8.05515773181968	0.398111375709837	0.660303200449186	555	1	1	7979.2587445
86875	1	128	66	1	2	0	1.11	10938.865652	1	28.7	98.5	2	1	0	1	7.3	34	126	1254	71.305	46.65	2.66231111111111	132.7605	110	351	9.86811940869834	6.02516366874759	0.611042183622829	486	2	1	5469.432826
86885	2	133	26	1	1	1	0.98	23365.954175	2	24.6	78.4	2	1	0	1	4.7	49	102	3117.5	108.19	100.58	1.00102222222222	7.7184	91	51	7.74953795868123	0.526300996759351	0.438724118634583	815	1	0	11682.9770875
86886	1	132	52	1	2	0	1.02	27673.951279	2	27.6	97.3	1	0	0	1	4.2	42	73	1871.5	78.13	79.6	2.42244444444444	40.1166	99	110	8.60245303536706	1.53992042924155	0.619745222929936	420	2	1	13836.9756395
86887	1	128	58	1	4	1	0.34	27216.157788	2	30.2	104.1	2	1	0	1	8.1	26	67	2277	97.255	94.025	1.66912	83.4394	104	189	9.19299073364107	4.37194978323331	0.616341030195382	183	3	0	13608.078894
86897	2	133	40	1	1	1	5	17237.823588	3	22.8	75.9	1	0	0	0	4.2	66	125	962	42.745	34.69	0.951733333333333	5.6571	93	46	7.66809370908241	0.354945425801862	0.416346681294569	789	1	1	8618.911794
86928	2	126	52	1	3	1	1.67	26085.880677	2	30.3	117	2	1	0	1	6.1	84	93	3186	145.595	148.26	1.9208	41.704	106	71	8.23297179059344	0.569062110820043	0.66971951917573	551	3	1	13042.9403385
86932	1	127	59	1	4	0	3.3	16971.497254	3	35.8	120	1	1	1	1	6	38	56	2194.5	71.665	77.04	4.07664	74.525	123	120	8.90652891759452	1.9724668131528	0.712589073634204	306	3	1	8485.748627
86934	1	133	29	1	2	0	5	30380.707215	3	27.6	99.3	1	1	0	0	8.4	66	134	2875.5	127.16	142.37	1.4144	29.8067	98	77	8.23562571996431	0.700911615130989	0.548922056384743	840	2	1	15190.3536075
86939	1	123	35	1	4	1	0.85	23112.590182	1	24.4	88.6	2	1	0	0	5.6	37	91	1336	56.36	62.42	2.42430222222222	18.3844	116	69	8.29454951514368	1.06881822531674	0.522713864306785	484	1	0	11556.295091
86949	1	131	77	1	3	0	3.92	54105.881387	3	26.4	106.5	2	1	0	0	6.6	64	105	1940	54.34	77.765	2.40746666666667	38.429	88	82	8.19090888118251	0.846012466272893	0.577235772357724	700	2	1	27052.9406935
86970	2	119	20	1	4	1	3.83	27495.393263	2	37.3	110.8	1	1	0	0	6.7	43	67	988	29.435	21.455	3.64298666666667	51.7082	106	100	8.57546209954021	1.30534897764273	0.663473053892216	355	3	1	13747.6966315
86971	2	125	24	1	3	1	4.46	122588.542534	2	31.8	104.3	1	1	0	0	5.5	32	125	2394.5	95.13	112.525	3.75691111111111	63.9018	104	144	8.92105701815743	2.6127322598855	0.587274774774775	315	3	1	61294.271267
86980	1	133	54	1	4	1	2.55	14831.533689	3	23.1	87.5	1	1	0	1	6.7	46	167	2022.5	109.155	64.36	2.15072	75.96	103	299	9.64202538106038	3.79887295200534	0.542131350681537	372	1	1	7415.7668445
86982	2	127	66	1	2	0	2.5	12740.367888	3	33.3	111	1	0	1	0	7.9	41	110	2162	78.69	98.115	4.92894222222222	64.906	125	125	8.96348029404466	1.83725947034148	0.659928656361474	383	3	1	6370.183944
86986	1	122	26	1	2	0	0.61	31390.494252	2	32.3	116.4	1	1	0	0	8.2	33	105	3380	173.585	112.9	8.1774	213.567	117	368	9.97710969240674	7.20755787964425	0.645232815964523	235	3	0	15695.247126
86987	1	126	76	1	3	0	1.82	19775.322627	3	23.5	87.8	3	1	0	0	5.3	54	139	1818	53.105	56.715	1.37112	13.908	94	54	7.83913164827433	0.580197065778676	0.537660747091243	571	1	1	9887.6613135
86992	2	122	23	1	3	0	2.95	168621.302955	3	18.5	73.2	1	1	0	0	5.5	76	67	1845	79.245	74.515	0.637084444444445	2.7798	95	30	7.26192709270275	0.215157055495244	0.403750689464975	433	1	1	84310.6514775
87021	2	132	58	1	3	0	1.75	40290.68882	3	41.1	125.4	1	0	1	1	8.5	33	72	2087.5	75.16	82.495	11.5296	133.6652	194	196	9.8528256377339	3.55059630342915	0.735052754982415	260	3	1	20145.34441
87055	1	131	80	1	3	0	3.01	28701.27632	3	26.8	113.6	1	0	0	1	6.2	51	131	2338	91.395	104.75	2.91759111111111	90.5418	105	165	9.06675864349816	2.26412340770286	0.637485970819304	358	2	1	14350.63816
87074	1	130	22	1	3	1	5	157972.309563	3	38.7	129	1	1	0	0	8.8	50	62	1161	68.17	42.235	3.67488	100.416	94	139	8.78462153484075	1.77480902188326	0.703380588876772	421	3	1	78986.1547815
87114	1	128	60	1	2	0	1.88	10097.414448	1	28.6	98.2	1	0	1	1	4.6	65	128	1799	81.94	62.945	2.18333333333333	41.2344	226	110	9.42786818450476	0.988070338034868	0.563719862227325	587	2	1	5048.707224
87123	1	132	68	1	3	0	2.49	181461.242024	3	24	88.5	2	1	0	0	5.4	50	88	1694	76.1	49.96	1.96288888888889	24.9335	109	94	8.5414954839392	1.09170968466837	0.556603773584906	521	1	1	90730.621012
87138	2	130	45	1	3	0	2.47	168871.369881	3	29.3	103.8	1	1	0	1	6.9	45	110	2227	86.305	63.725	3.3792	39.8476	107	91	8.49054116041881	1.23339020394781	0.560172692930383	394	2	1	84435.6849405
87140	1	129	36	1	4	1	4.25	22481.39608	3	31.3	99	1	0	0	0	6	48	153	1961.5	66.675	62.38	2.52933333333333	54.128	98	141	8.8405801884888	1.64077340582386	0.613763174209547	424	3	1	11240.69804
87175	2	127	69	1	3	0	5	213611.344984	2	29.6	108.1	2	1	0	1	5.8	88	78	2754.5	106.14	126.195	1.81475555555556	21.4207	115	44	7.83597458172157	0.314384282172734	0.612117780294451	525	2	1	106805.672492
87190	2	131	38	1	1	1	3.54	28249.565024	3	37.6	120.3	1	1	0	0	7.4	50	159	1902	48.7	85.785	4.39562666666667	129.2361	106	207	9.30301070681749	2.51145573312535	0.689398280802292	566	3	1	14124.782512
87198	2	132	69	1	4	1	0.8	12176.642499	3	27.9	103.3	1	1	0	1	5.2	68	136	1892	66.305	71.135	1.13061333333333	22.0608	93	51	7.77127794531764	0.4666956029817	0.606220657276995	378	2	0	6088.3212495
87215	2	124	70	1	3	0	5	82345.298434	3	25.9	101.6	2	0	0	0	5.7	45	75	1875.5	99.905	58.08	1.47002666666667	72.3216	93	175	9.00423828651683	2.4908182898082	0.589669181659895	269	2	1	41172.649217
87228	2	132	62	1	3	0	3.99	116270.133501	2	38.4	131.3	1	1	1	1	6.8	54	101	1832.5	90.395	72.225	4.2712	70.3443	154	94	8.88710020412369	1.13126602162924	0.733929569591951	492	3	1	58135.0667505
87248	2	125	55	1	3	1	5	93605.661967	3	36	117.7	1	1	0	1	7	46	127	2830.5	89.61	76.24	4.99752	80.8945	107	136	8.89233653963801	1.79857871447162	0.671420422133485	297	3	1	46802.8309835
87265	2	122	42	1	4	0	0.91	21802.893183	3	25	88.8	1	1	0	0	6	70	183	2412.5	123.37	53.185	1.22067555555556	36.533	104	136	8.86389860431748	1.10498896010313	0.545789797172711	488	2	0	10901.4465915
87270	1	122	63	1	3	0	2.2	160570.756923	3	19.8	79.7	1	1	0	0	5.3	64	91	2369	102.76	70.085	1.07742222222222	10.29	95	62	7.98786409608569	0.555819033902956	0.451302378255946	500	1	1	80285.3784615
87275	2	123	75	1	3	0	1.56	22372.691041	1	24.2	95	2	1	1	0	6.8	46	34	2812.5	93.555	155.775	5.03448	22.02	107	65	8.1540689237976	0.874962688777087	0.574712643678161	769	1	1	11186.3455205
87284	2	128	80	1	4	1	0.68	20152.976438	1	23.6	93.7	1	0	1	1	4.2	62	49	1766	84.065	44.825	2.77291555555556	22.0416	125	68	8.35467426191846	0.6805930591673	0.57379056950398	234	1	0	10076.488219
87298	2	132	28	1	3	1	0.98	52097.80294	1	40.6	124.4	2	1	0	0	6.3	43	102	1743.5	48.235	69.095	10.8621688888889	54.2916	102	81	8.32627478739676	1.12302578709649	0.680897646414888	286	3	0	26048.90147
87310	1	132	29	1	4	0	4.08	20250.304316	3	32.5	106.9	2	1	0	1	7.7	37	196	2221.5	102.115	85.125	10.0195733333333	96.4957	93	204	9.15757230643753	3.23638460822735	0.604296212549463	223	3	1	10125.152158
87312	2	129	29	1	4	1	1.35	18395.34904	3	28.1	92.3	2	1	0	1	7.8	48	93	3084	156.87	102.815	1.14768888888889	27.7368	95	90	8.36053938137086	1.03974898012393	0.52383654937571	440	2	1	9197.67452
87333	2	123	40	1	3	0	2.96	120972.428323	1	33	108.1	2	1	0	1	7.5	40	197	2242.5	126.685	93.955	6.19621333333333	80.2953	106	165	9.0762373874527	2.44471953916809	0.62630359212051	468	3	1	60486.2141615
87375	1	125	40	1	3	1	0	28135.808454	2	28.4	101.5	3	1	0	0	5.6	39	157	1989	84.775	62.075	2.11997333333333	31.317	100	76	8.24275634571448	1.17827586182964	0.573122529644269	495	2	0	14067.904227
87383	2	132	36	1	1	1	1.32	24361.13315	3	22.9	81.2	2	1	0	0	7	63	148	2866.5	143.485	74.9	0.54336	15.0012	102	82	8.33854487998858	0.709153024026966	0.500925354719309	1050	1	1	12180.566575
87413	1	123	41	1	1	0	4.73	19387.080875	2	34	113.7	1	1	0	1	9.3	42	71	1492.5	70.785	36.775	3.7774	25.8597	101	47	7.77212093799137	0.679990434325965	0.617934782608696	346	3	1	9693.5404375
87415	2	127	59	1	3	0	1.75	43145.510098	3	38.8	130.2	2	1	0	1	6.2	41	117	1617.5	76.96	54.205	13.7355377777778	171.5412	124	233	9.57817283861079	3.64946405225475	0.718939812258421	453	3	1	21572.755049
87417	1	132	60	1	1	0	4.36	15570.452282	3	36.4	113.5	1	0	1	0	6.2	42	116	1786	79.88	101.505	2.19937777777778	33.95	197	62	8.71719093322314	0.857487056002637	0.704968944099379	367	3	1	7785.226141
87422	1	131	20	1	3	0	1.15	43713.74416	2	27.2	95	3	1	0	0	4.7	57	94	5867.5	161.715	263.075	1.47777777777778	14.91	90	44	7.59085212368858	0.44981544226577	0.537330316742081	749	2	1	21856.87208
87426	2	128	48	1	4	0	0.92	20948.339775	3	27.4	97	3	0	0	0	4.6	43	84	2119	66.78	39.605	5.40328	27.456	94	76	8.18088094199639	1.04571508652688	0.561017929438982	416	2	0	10474.1698875
87430	1	131	38	1	3	0	1.83	80554.713521	2	28.9	106.5	1	0	0	0	7	47	99	3168.5	100.36	139.65	1.94729333333333	20.6255	101	44	7.70616297019958	0.586944374963013	0.586776859504132	404	2	1	40277.3567605
87490	2	131	58	1	1	0	4.06	22972.040129	3	24.9	88.4	1	0	0	0	5.5	75	113	2172	111.57	93.29	2.20948444444444	12.1446	117	46	7.89766815072691	0.347757114964954	0.51335656213705	456	1	1	11486.0200645
87494	1	124	59	1	4	0	1.07	20223.170989	1	26.5	99.3	2	1	0	1	7	61	117	1152	50.3	47.645	3.48992	42.9779	118	111	8.78706764521805	1.11906230797591	0.624135763670647	199	2	1	10111.5854945
87496	2	126	58	1	1	1	0.93	21136.707656	3	32.6	124.1	3	1	0	1	8.7	43	146	2274.5	54.735	57.34	4.95160888888889	238.2321	98	357	9.76955607989027	5.67690881021818	0.638703036541431	265	3	0	10568.353828
87506	2	128	48	1	3	0	5	147620.534125	3	27.7	98.7	1	0	0	1	4.7	42	115	2379.5	86.49	112.44	0.72384	30.0604	94	79	8.21959545417708	1.11957993719041	0.544101433296582	506	2	1	73810.2670625
87524	1	122	33	1	3	0	2.22	90329.307861	3	36.2	119	1	0	0	0	5.9	61	86	2711.5	71.465	101.56	1.72145777777778	63.99	98	105	8.54578064826815	1.05361379596727	0.644986449864499	509	3	1	45164.6539305
87548	1	126	27	1	2	0	0.75	33074.131765	1	28.2	95.7	1	1	0	0	6.2	49	113	1760	81.03	51.685	2.76339555555556	27.3844	103	79	8.31102966013671	0.922244657760968	0.546544831524843	232	2	0	16537.0658825
87551	1	129	38	1	3	0	1.7	151267.511649	2	26.8	102.1	2	1	0	0	4.7	42	106	1689.5	78.52	64.325	1.61925333333333	36.8774	105	88	8.43814998407578	1.31482655928863	0.575211267605634	436	2	1	75633.7558245
87573	1	123	55	1	4	0	2.3	13763.729142	3	24.5	100.6	1	1	0	1	8	55	76	3807.5	139.58	165.165	2.51011555555556	41.4028	112	103	8.66008067896479	1.22219342447414	0.531712473572939	465	1	1	6881.864571
87582	1	124	76	1	4	0	5	8949.149856	3	20.2	86.5	1	0	0	0	7.4	53	114	1126	44.71	48.595	1.43892	18.2105	103	75	8.259069921206	0.875866679770715	0.522027761013881	464	1	1	4474.574928
87587	2	121	54	1	4	0	3.62	9122.486802	3	23.7	84	2	1	0	1	4.1	54	123	1678.5	86.345	50.54	0.899555555555556	12.445	99	58	7.96241568012106	0.593374509065377	0.521415270018622	434	1	1	4561.243401
87607	2	119	68	1	4	0	4.12	5948.954975	2	26.4	98.3	2	1	0	1	3.9	44	91	1498.5	99.99	21.77	2.87474222222222	41.7249	104	111	8.66077391989376	1.5385938552063	0.587918660287081	6.26	2	1	2974.4774875
87623	2	128	43	1	4	0	4.94	33593.779606	3	26.8	95.5	1	1	0	0	5.4	57	134	1651.5	63.235	46.73	2.16636444444444	19.642	115	57	8.09483621563786	0.59081939533295	0.542922114837976	690	2	1	16796.889803
87630	2	124	54	1	3	1	0.17	45276.975526	3	36.3	120	1	0	1	1	7	32	60	3297	121.105	175.935	20.36736	124.795	147	201	9.60059031427787	3.86592734018618	0.714285714285714	212	3	0	22638.487763
87663	2	120	50	1	3	0	5	118395.732164	3	30.8	104.8	1	1	0	0	7	70	182	2471.5	122.33	116.31	2.69333333333333	71.8788	91	160	8.89288614119073	1.36287463471821	0.575824175824176	302	3	1	59197.866082
87684	2	123	44	1	3	0	5	128356.459662	3	40.6	132.9	2	1	0	0	7.8	54	116	2646.5	98.78	141.595	3.19892444444444	86.6404	110	113	8.73472100394481	1.32798677808915	0.745791245791246	293	3	1	64178.229831
87688	1	125	75	1	3	0	2.01	15104.186489	2	28.5	102.7	2	0	1	1	6.7	43	150	1982.5	99.34	79.675	2.61423111111111	31.4795	121	74	8.40670845824097	1.05359232942313	0.60877296976882	516	2	1	7552.0932445
87710	1	123	62	1	4	0	3.61	6218.906723	3	26.9	98.8	1	1	1	1	7.1	65	55	2271	106.84	92.37	4.04714666666667	27.4794	112	72	8.3020178097512	0.673775856327818	0.57981220657277	254	2	1	3109.4533615
87757	1	130	49	1	3	0	2.06	128675.045659	3	29	109.7	2	0	0	0	5.6	48	159	3467	143.71	125.165	3.91847111111111	44.9235	104	89	8.43988008831357	1.20042262532889	0.653365098272781	170	2	1	64337.5228295
87762	1	121	51	1	3	0	3.3	127064.286977	1	29.8	110	3	1	1	1	5	51	129	3061.5	159.85	132.87	7.09736	62.505	128	123	8.97106743873209	1.53824311854756	0.602409638554217	308	2	1	63532.1434885
87774	2	132	24	1	3	0	1.83	106919.563742	2	29.6	108.7	3	1	0	0	5.6	35	111	1875	77.5	87.63	2.4124	51.7845	100	105	8.56598335558567	1.8885134904644	0.614124293785311	453	2	1	53459.781871
87803	2	131	62	1	1	0	1.1	11205.705985	1	28.1	107.8	3	1	0	1	6.2	72	59	1129	43.64	49.82	2.32851555555556	36.2516	104	75	8.26873183211774	0.674907114400599	0.592307692307692	417	2	1	5602.8529925
87805	2	119	48	1	4	0	3.7	21977.428965	3	23	89.5	2	1	0	0	6.6	88	92	2259	80.23	92.09	0.914391111111111	56.693	96	205	9.1942109900463	1.39324123790947	0.471300684570827	642	1	1	10988.7144825
87819	1	128	37	1	4	1	2.74	31080.759376	2	28.7	101.1	3	1	0	0	5.7	47	114	4776.5	154.055	155.02	4.12644444444444	58.2654	108	143	8.95182867682418	1.81671195159148	0.584731058415269	444	2	1	15540.379688
87832	1	125	61	1	3	0	3.01	167852.5191	2	19.9	81.2	1	1	0	1	5.2	59	112	1637	58.665	74.31	1.6	11.5182	104	63	8.09437844497296	0.62252809677464	0.459796149490374	760	1	1	83926.25955
87857	2	129	46	1	4	0	5	42777.677874	3	31.3	103.4	3	1	0	0	7.7	42	117	3998.5	154.35	209.685	1.21092888888889	48.1152	95	111	8.57025991235293	1.53439490311576	0.584511023176936	475	3	1	21388.838937
87897	2	131	50	1	3	1	5	156829.81671	3	42.7	135.1	1	1	0	1	7.1	34	147	3525.5	129.375	164.42	14.9503511111111	170.9739	119	216	9.46125472023575	3.97005544979614	0.743533296642818	438	3	1	78414.908355
87898	1	123	68	1	3	0	2.56	30420.513159	3	22.1	92.4	1	1	0	0	4.2	65	94	2316	97.05	112.165	1.81368	12.3848	107	40	7.6685611080159	0.389250729458157	0.511627906976744	544	1	1	15210.2565795
87916	2	124	35	1	3	1	1.26	54172.600624	1	27.4	107	2	0	0	0	3.9	67	103	3454	140.61	135.605	1.77849777777778	21.336	102	45	7.73848812249465	0.438206401012224	0.610382201939532	181	2	1	27086.300312
87921	2	130	59	1	3	0	3.43	142045.461467	3	27.8	108.9	1	0	0	1	6.2	47	131	1654.5	55.405	78.27	0.972631111111111	36.6565	89	74	8.09955428237636	1.03101551762839	0.579872204472844	352	2	1	71022.7307335
87930	1	129	27	1	4	0	2.51	21566.197191	3	22.9	83.3	1	1	0	0	6.1	57	65	2685.5	90.155	95.925	4.35556	8.4729	113	41	7.7478127048567	0.403338060258358	0.471153846153846	332	1	1	10783.0985955
87934	1	132	25	1	1	1	2.82	37627.013965	3	40.4	125.5	1	1	1	0	5.8	43	145	1576.5	70.195	53.085	7.56248888888889	56.6885	85	83	8.16834468372697	1.16524264806949	0.719610091743119	212	3	1	18813.5069825
87943	1	131	30	1	4	0	1.69	19207.140185	1	21.1	78.8	2	1	0	0	5	58	76	2705	126.385	101	0.478515555555556	12.7788	96	82	8.27792025817214	0.779729618396403	0.423200859291085	767	1	1	9603.5700925
87962	1	126	61	1	4	0	3.77	28122.674759	3	30.9	109.2	2	0	1	1	5.9	48	56	2781	202.865	79.45	2.71807555555556	36.907	105	74	8.26487826280175	0.956548512188868	0.616949152542373	340	3	1	14061.3373795
87977	1	131	80	1	3	0	0.03	29849.327373	2	35.9	131.2	2	1	1	1	9.2	43	158	1289.5	57.125	52.525	2.66366666666667	117.3726	118	157	9.13378324925403	2.48698019843142	0.751001717229536	227	3	0	14924.6636865
87986	2	130	72	1	3	1	2.69	19348.622957	3	28	101.5	1	1	0	1	5.1	48	93	2396.5	82.095	112.255	5.73160444444445	60.9915	119	148	9.0831885863157	1.88433919675623	0.606694560669456	339	2	1	9674.3114785
88002	2	127	67	1	3	0	5	201226.662423	3	39.2	130.9	2	1	0	0	5.1	75	76	2291.5	158.34	98.235	3.16709333333333	48.3706	93	65	8.01383958248895	0.555580400924196	0.74375	303	3	1	100613.3312115
88019	1	132	73	1	3	0	5	100860.613873	2	31.4	114.2	2	1	1	0	7	33	58	2007.5	86.92	90.235	94.7285333333333	16.0884	245	29	8.17540685997126	0.566055547016099	0.661262304574407	270	3	1	50430.3069365
88020	2	124	70	1	3	0	5	89225.705592	3	37.1	132	1	1	1	1	7	79	94	2633.5	65.76	108.255	8.85974222222222	110.416	130	146	9.15799389160397	1.23938598358523	0.777385159010601	158	3	1	44612.852796
88021	1	128	60	1	2	0	0.95	10097.414448	1	33.5	115.8	1	1	0	0	5.6	41	136	2724.5	78.165	84.12	2.7346	64.2112	102	112	8.65032450401942	1.71073436335195	0.698853349426675	349	3	0	5048.707224
88054	1	121	62	1	4	1	4.04	8256.678534	3	27.8	106.6	2	1	0	1	5.5	42	88	2400.5	76.035	79.09	2.73103111111111	43.2224	95	92	8.38251828808964	1.40558441004567	0.593210907067335	463	2	1	4128.339267
88064	2	126	35	1	1	1	0.87	17923.347838	1	38.1	123	3	1	0	1	7.1	38	150	496	11.47	19.845	1.98602666666667	49.126	93	75	8.15694042612962	1.2147030939677	0.678433535576393	549	3	0	8961.673919
88075	1	129	41	1	4	1	0.35	34722.78806	1	26.5	95.2	1	1	0	0	6.9	54	104	1902	70.24	71.86	1.59663111111111	17.063	96	50	7.78322401633604	0.545969517817432	0.532438478747204	418	2	0	17361.39403
88125	1	121	61	1	1	0	2.45	14264.650861	2	31.4	107	1	0	0	1	7.3	60	134	2646.5	100.475	116.985	4.78268888888889	38.388	104	81	8.34569287325387	0.812947303708344	0.652041438147471	308	3	1	7132.3254305
88126	1	124	45	1	4	0	3.3	29636.031914	3	27.6	100.2	1	1	0	0	6.9	53	175	2081	107.42	73.625	1.99997777777778	48.0832	101	121	8.71776388187806	1.38767637997791	0.568349404424277	417	2	1	14818.015957
88131	1	122	39	1	3	0	2.29	82869.719825	2	30	106.5	1	1	0	1	6	37	109	2847.5	90.625	120.105	2.55366222222222	61.3785	96	131	8.74639833410904	2.17193900789593	0.612068965517241	423	3	1	41434.8599125
88132	2	125	42	1	3	1	2.37	39473.891024	3	44.3	136.1	1	0	1	0	4.9	57	91	2559	74.335	84.775	24.9488888888889	113.9733	393	142	10.2364894889106	1.5350778369436	0.809637120761452	233	3	1	19736.945512
88133	2	132	34	1	1	1	1.32	24361.13315	2	27.7	98.5	3	1	0	1	6.7	53	106	4330.5	140.835	145.55	2.71744888888889	62.042	112	164	9.12521811855935	1.84567931039209	0.575014594279043	486	2	1	12180.566575
88157	2	133	29	1	4	0	4.07	40074.167685	3	26.2	91.6	1	1	0	0	4.9	44	125	2468	149.66	78.59	1.50088888888889	16.226	99	54	7.89095671613892	0.700933691653388	0.510306406685237	471	2	1	20037.0838425
88158	1	132	51	1	3	1	0.81	193824.40165	2	30.5	104.7	1	0	0	0	6.1	37	106	657	25.63	34.095	6.47269333333333	69.0383	117	154	9.10597935665144	2.48626737580881	0.596581196581197	230	3	0	96912.200825
88173	2	132	64	1	3	1	0.67	39194.77938	1	24.3	99	3	1	1	1	6.2	39	164	1504	57.685	41.105	2.29686666666667	48.382	118	126	8.9138193508572	2.07815547020511	0.547566371681416	509	1	0	19597.38969
88181	2	131	39	1	1	0	2.29	24106.164947	2	41.8	123.3	1	1	0	1	8.6	46	159	1304	81.985	36.68	5.75204888888889	46.057	104	70	8.19973896063079	0.880287861991246	0.731316725978648	375	3	1	12053.0824735
88188	1	121	51	1	4	0	0.83	16604.281793	1	28.8	101.5	1	1	0	0	5.9	35	136	1305.5	41.2	48.32	2.18747111111111	58.5095	104	142	8.90707077618269	2.42369685296392	0.573122529644269	447	2	0	8302.1408965
88191	1	125	68	1	4	1	1.57	8014.616171	3	31.4	108.5	1	1	1	1	7	31	61	3208	136.785	168.445	19.9857777777778	60.9	318	124	9.88918576782527	2.44642500257688	0.671410891089109	441	3	1	4007.3080855
88203	1	128	64	1	2	0	1.07	9267.012544	2	36.3	116.4	1	0	0	1	7.6	46	85	1587.5	71.57	52.815	8.35384888888889	56.283	124	97	8.70184536354847	1.26222325062103	0.735777496839444	481	3	1	4633.506272
88208	2	119	71	1	4	1	4.21	6955.747087	3	29.4	104.6	2	1	0	1	7	47	98	2287	90.68	99.6	5.40448888888889	66.1716	112	148	9.02256396449926	1.91901450710122	0.598398169336384	311	2	1	3477.8735435
88210	1	122	36	1	2	0	3.2	34495.533448	3	34	105.3	3	1	0	0	6.5	38	140	3111.5	151.845	165.555	4.80744	129.6854	107	285	9.63217083417061	4.24485295748918	0.622340425531915	423	3	1	17247.766724
88222	1	131	44	1	3	1	1.09	30335.279173	2	24.3	97.7	3	1	0	1	6.5	66	101	1736	62.63	68.225	0.87892	18.0831	92	49	7.72046169459972	0.470741946119671	0.545505304299274	581	1	1	15167.6395865
88228	2	121	25	1	3	0	1.24	112617.262392	3	17.7	67.5	1	1	0	0	4.1	73	63	2670.5	95.875	103.335	2.09	1.27	99	45	7.70863515934496	0.316285103045789	0.392898719441211	760	1	1	56308.631196
88233	2	125	51	1	4	0	1.32	16931.95742	1	18.3	71.3	3	0	0	0	4.1	79	189	1011	71.02	24.265	1.16426666666667	6.048	100	85	8.35467426191846	0.576023555276488	0.430555555555556	1150	1	1	8465.97871
88253	2	126	61	1	1	1	0.8	10397.804942	2	23.8	97.5	3	0	0	1	3.7	81	81	1812.5	48.04	89.42	0.86072	13.9425	94	38	7.48773376143644	0.301497536269828	0.546218487394958	790	1	0	5198.902471
88303	2	121	65	1	4	0	2.81	13778.300116	3	33.2	110.1	3	1	1	1	4.6	52	73	4637.5	163.005	222.17	4.978	64.1773	154	126	9.18008732880516	1.45650763106292	0.614740368509213	272	3	1	6889.150058
88317	2	121	29	1	4	0	1.68	17659.968215	3	25.9	90.2	2	1	0	1	4.9	60	106	1115	45.3	47.235	2.72753777777778	49.4928	124	174	9.28618968425962	1.64488564264587	0.519585253456221	481	2	1	8829.9841075
88319	2	123	67	1	3	0	5	160224.368468	3	31.2	108.8	2	1	1	1	5.1	45	80	1430.5	74.42	69.82	4.19444444444444	53.3922	136	108	8.90163893230033	1.47875472094011	0.638872577803875	904	3	1	80112.184234
88343	2	127	35	1	2	0	3.91	45710.936876	3	29.2	101.2	1	1	0	0	5.2	38	118	2657	100.775	126.765	2.39712	81.7396	107	200	9.27799902045	3.13567832028735	0.585648148148148	107	2	1	22855.468438
88350	1	126	45	1	1	0	5	23731.336829	2	33.1	112.6	1	1	1	1	4.3	75	128	2780.5	113.58	134.63	1.63773333333333	25.7992	311	48	8.91784674252718	0.392610345817889	0.646754738655945	494	3	1	11865.6684145
88355	2	127	69	1	3	0	4.37	224891.623229	3	27.6	96.4	3	1	0	0	6.1	75	94	1908.5	115.245	113.74	3.79402222222222	22.7022	109	64	8.15708378502887	0.49900390431766	0.570076877587227	403	2	1	112445.8116145
88404	2	132	70	1	3	0	2.2	16340.745536	3	28.3	102.1	1	1	0	1	8.7	49	76	1324.5	41.725	44.93	1.056	41.0326	107	98	8.56464913257253	1.21750375479128	0.6121103117506	351	2	1	8170.372768
88406	1	123	80	1	3	1	4.25	39083.394399	3	26.8	103.5	1	1	1	1	7.4	32	83	2787.5	102.66	127.885	4.7012	38.269	131	88	8.65938695711941	1.75037653005141	0.611702127659575	1590	2	1	19541.6971995
88417	1	122	59	1	4	1	3.23	14775.013182	3	22.2	82.5	1	0	0	1	5.9	77	162	2879.5	109.37	99.715	0.564475555555556	14.035	95	71	8.12340958808191	0.519397135165779	0.47937245787333	455	1	1	7387.506591
88425	2	127	45	1	3	0	4.94	154607.633093	2	30.4	110.4	3	1	0	0	5	36	166	2183.5	45.735	63.51	4.92743111111111	50.7572	98	99	8.48694014824522	1.74318346333033	0.599348534201955	351	3	1	77303.8165465
88438	1	122	61	1	3	0	5	164487.116848	3	27.3	103.8	1	0	0	1	4	66	235	2069	107.255	101.58	1.99306666666667	53.0008	100	121	8.70781355102489	1.15884548127735	0.568455640744797	315	2	1	82243.558424
88441	1	128	76	1	2	1	3.77	10994.933123	1	31.2	119.1	1	0	0	1	13	56	77	2107.5	90.845	63.045	4.93183111111111	41.5488	100	68	8.13153071060425	0.815880421625286	0.688041594454073	247	3	1	5497.4665615
88459	2	121	38	1	2	0	1.23	27999.267649	1	30.1	92.2	1	0	1	0	4.9	45	162	2836.5	107.42	102.8	7.89684	41.752	150	136	9.23014299927236	1.61188269693318	0.579145728643216	798	3	1	13999.6338245
88461	2	129	27	1	4	0	2.1	20454.398509	3	29.3	101.4	1	1	0	0	5.5	40	131	2244.5	116.76	71.77	3.55432	60.424	104	147	8.94167630536016	2.19330740671383	0.578107183580388	440	2	1	10227.1992545
88524	1	125	24	1	4	0	1.11	47684.935817	3	16.2	70.7	1	1	0	0	6.9	48	128	1660.5	61.72	64.955	0.992271111111111	6.0477	103	94	8.4848765899397	1.09699889456415	0.385496183206107	757	1	1	23842.4679085
88544	2	132	67	1	3	0	2.09	32395.583089	2	40.2	127.8	1	1	1	1	6.9	37	151	2495.5	78.425	102.44	18.1192	265.1416	313	374	10.9773118073947	6.20223728638519	0.695321001088139	238	3	1	16197.7915445
88575	2	128	48	1	3	0	5	147620.534125	3	30.3	103.2	1	1	0	0	5.9	53	137	2704.5	88.99	119.78	1.23424	40.5302	94	94	8.39344238398006	1.05180126382184	0.564551422319475	300	3	1	73810.2670625
88584	1	124	57	1	1	0	0.6	19536.280249	2	25.7	89.6	1	0	0	1	5	75	156	2525.5	68.89	85.375	1.31450666666667	16.3836	106	59	8.04782935745784	0.444581768211601	0.539109506618532	699	2	0	9768.1401245
88612	2	127	77	1	2	0	4.43	12392.032301	3	29.5	101.9	2	1	0	0	6	55	95	2421.5	93.615	122.585	2.08843555555556	33.3207	105	80	8.34283980427146	0.866252525551886	0.612748045700541	294	2	1	6196.0161505
88634	1	122	59	1	3	0	1.88	46882.85589	1	31.4	110.5	2	1	0	0	6.7	38	167	1643.5	50.49	51.22	4.73914222222222	79.625	105	155	9.00423828651683	2.54236774931576	0.633600917431193	394	3	1	23441.427945
88637	2	120	49	1	3	1	4.88	141280.78092	3	34.1	118.2	1	1	0	1	7.3	52	133	1888.5	71.235	51.945	4.81592	166.3564	120	277	9.71836206840944	3.38008395297254	0.680875576036867	275	3	1	70640.39046
88640	1	125	58	1	4	0	1.11	25358.298411	1	34.5	120.2	2	0	1	0	5.7	40	232	1537	60.195	76.775	18.8828444444444	217.488	245	349	10.6631829521872	5.59390439978416	0.658630136986301	116	3	1	12679.1492055
88661	1	130	40	1	3	0	4.12	128675.045659	3	29.6	107.6	1	1	0	0	5.1	54	75	2237.5	82.175	76.075	1.57781333333333	64.4538	93	134	8.73729211254422	1.55144631817079	0.570822281167109	306	2	1	64337.5228295
88692	2	132	71	1	3	0	5	66708.950954	3	33.9	116.4	2	1	1	0	6.7	41	88	3233	96.945	153.14	88.9815244444445	69.0816	149	119	9.08992261849704	1.81513744976344	0.65874363327674	439	3	1	33354.475477
88695	2	129	35	1	4	0	0.37	26828.198657	1	32	103.8	2	0	0	1	6.4	30	125	2258	84.43	71.555	5.91286666666667	96.806	109	221	9.39636340318695	4.22963410613068	0.654476670870114	437	3	0	13414.0993285
88719	1	121	61	1	2	0	1.99	8295.484674	1	33	106.9	1	0	1	1	4.5	31	71	2758.5	115.695	119.78	8.12618666666667	55.8108	160	118	9.15271125913955	2.22545933249087	0.618634259259259	338	3	1	4147.742337
88731	2	121	50	1	4	0	0.76	25072.639191	3	19.6	76.3	3	0	0	0	4.2	52	121	2397	90.775	76.215	2.688	6.2489	108	49	7.8808043446749	0.52330945114779	0.441295546558704	483	1	0	12536.3195955
88743	2	128	65	1	4	0	5	19623.409507	3	23.9	94.8	1	1	1	1	7.5	56	52	2306.5	71.035	78.71	5.6	42.7332	108	127	8.83317113302287	1.40926152978797	0.547344110854504	260	1	1	9811.7047535
88764	1	129	69	1	4	0	3.22	23361.795187	3	21.1	85.7	1	1	0	1	6.3	66	135	1698.5	81.415	70.32	1.88375111111111	24.3018	98	104	8.536211197252	0.943085124632158	0.525122549019608	358	1	1	11680.8975935
88814	1	131	30	1	2	0	2.99	22509.33353	3	24.3	93.5	1	1	0	1	4.2	54	122	2048.5	60.57	62.405	0.98532	34.1145	87	106	8.43620003220671	1.19106932369117	0.533675799086758	469	1	1	11254.666765
88838	1	124	67	1	1	0	2.49	11947.268082	3	31.4	109.2	1	1	1	1	7.4	58	202	1172	87.59	40.99	1.53946666666667	40.3988	124	81	8.52158353971753	0.857317511686444	0.621160409556314	455	3	1	5973.634041
88859	1	125	50	1	3	1	1.27	97890.684901	3	33.2	120.4	1	1	1	1	7.6	68	146	983.5	45.18	41.995	7.18373333333333	160.106	284	256	10.5010045020808	2.46284457644212	0.706158357771261	684	3	1	48945.3424505
88877	2	129	53	1	4	0	0.62	22423.087141	1	28.7	98.2	2	1	1	1	7.4	56	127	2412	110.28	77.96	6.79246666666667	84.7264	132	226	9.61018974129871	2.34755282488231	0.5666474321985	346	2	0	11211.5435705
88887	2	133	40	1	3	1	0.21	39033.131287	3	25.6	94.5	2	1	0	0	5.3	35	103	3177.5	92.535	135.995	2.12585777777778	104.902	112	315	9.77792432956078	5.34874820914176	0.540308747855918	535	2	0	19516.5656435
88902	2	132	68	1	3	0	0.84	28709.537332	3	29.4	109.4	3	1	1	0	6.7	73	31	2404.5	128.19	101.025	6.18826666666667	28.0608	222	56	8.73488189204748	0.490007300160535	0.658639373871162	424	2	0	14354.768666
88914	2	122	25	1	3	0	1.56	86487.046459	3	26.4	87.8	1	1	0	0	5.3	53	84	1594	108.285	45.48	1.10888888888889	28.5684	90	111	8.51619269108265	1.14353451118139	0.476655808903366	444	2	1	43243.5232295
88930	2	130	24	1	3	0	1.37	66467.865903	3	27.5	100.7	3	1	0	0	5.9	43	122	2362	77.99	96.395	2.31866666666667	51.1938	100	127	8.75621009188674	1.81066689087394	0.568284424379233	360	2	1	33233.9329515
88945	1	126	30	1	3	0	1.69	39446.813667	3	27.7	87.9	1	1	0	0	5.7	48	119	2319.5	120.095	93.705	1.32569777777778	11.8851	95	46	7.68937110752969	0.509957690931737	0.510749564206857	350	2	1	19723.4068335
88974	1	132	22	1	4	0	2.74	46947.164789	3	25.7	91.5	1	1	0	0	6.7	46	127	3159	99.29	91.53	1.65225777777778	23.638	97	79	8.25101165041046	0.991311460258585	0.527377521613833	556	2	1	23473.5823945
88996	1	130	33	1	4	1	3.74	26129.133742	3	22.6	90.2	3	1	0	1	7.1	41	142	1421.5	71.735	55.125	1.34443555555556	44.1	95	155	8.90415482795984	2.30499546731283	0.508742244782854	491	1	1	13064.566871
89015	1	127	80	1	4	1	5	10149.169036	3	28.4	119.3	2	0	1	1	7.1	39	68	3002	128.615	137.02	10.9269333333333	125.6502	187	205	9.86097141543305	3.73505885002196	0.667225950782998	160	2	1	5074.584518
89067	1	130	34	1	3	0	1.32	37539.495202	2	29.4	100.2	2	1	0	0	7.7	77	140	3257.5	128.195	174.125	1.25306666666667	21.472	100	54	7.90100705199242	0.411409612094873	0.571591557330291	448	2	1	18769.747601
89087	1	132	41	1	1	0	2.26	25555.371776	2	29	107.4	1	1	1	1	8.3	46	187	1355	59.515	49.55	4.77969777777778	58.8936	129	123	8.97884957917414	1.69255478086355	0.618663594470046	179	2	1	12777.685888
89091	1	131	70	1	1	1	0.71	11425.493677	3	30.7	100.2	3	0	0	1	5	43	87	1884	59.455	64.705	1.40119111111111	23.056	97	58	7.94200680848986	0.772109671829243	0.575531303848363	451	3	0	5712.7468385
89099	2	121	59	1	1	1	2.93	31603.958217	2	25.1	99.4	3	1	0	0	8.6	41	104	1614	43.51	56.95	8.38654666666667	50.4992	114	130	8.91058571829013	2.01549081342898	0.575231481481482	366	2	1	15801.9791085
89103	2	133	64	1	2	0	2.23	9656.736426	1	31.8	108.2	3	1	1	0	5.4	42	114	2095	105.645	86.625	3.71706666666667	45.36	191	93	9.09172574063994	1.33277921811977	0.634232121922626	302	3	1	4828.368213
89130	1	124	50	1	4	1	5	24573.232745	3	31.8	109.3	1	1	1	1	8.8	40	136	3045	110.635	93.94	4.47234666666667	157.5308	134	315	9.9572652582166	4.82517245399807	0.629245826137018	330	3	1	12286.6163725
89134	2	125	37	1	3	0	2.67	125553.814968	3	29.5	106.3	2	1	0	1	6.1	45	159	2175.5	70.03	87.25	3.31550222222222	120.7612	102	259	9.48865369442386	3.58198338832017	0.566933333333333	336	2	1	62776.907484
89144	1	130	75	1	3	0	4.71	72838.249657	2	31.2	101.4	2	1	0	1	5.2	75	80	1740.5	85.145	78.135	2.98836444444444	34.5072	112	84	8.45616848957846	0.640864322634921	0.572234762979684	348	3	1	36419.1248285
89178	2	130	21	1	1	1	0.93	35491.358489	2	23.1	80.9	1	1	0	0	5.3	78	24	2546.5	91.38	113.035	1.39313777777778	6.6462	103	37	7.55249972031392	0.256191474805646	0.445484581497797	886	1	0	17745.6792445
89181	2	123	58	1	4	0	5	14215.49167	3	21.8	89.4	1	1	0	1	5.1	52	89	1995.5	73.59	60.42	1.27287111111111	42.4316	102	154	8.96877823513796	1.82930709669948	0.524647887323944	349	1	1	7107.745835
89184	1	124	66	1	4	0	1.26	8403.343261	3	34.1	116.8	1	0	0	1	7.5	54	85	3160	112.935	51.775	2.72066666666667	85.988	95	147	8.85116229781933	1.69710933741121	0.685446009389671	529	3	1	4201.6716305
89185	2	121	24	1	3	1	4.61	121025.571453	3	28.8	102.3	1	0	0	0	7.5	49	89	2510.5	61.855	85.145	4.41412	20.6269	114	49	7.93487156594518	0.603833454395756	0.600704638872578	380	2	1	60512.7857265
89190	2	133	47	1	1	0	1.77	16460.041158	3	27.9	96.5	1	1	1	1	4.3	64	63	2447.5	110.955	117.395	1.631	24.5385	126	69	8.37724123098879	0.625144270237117	0.533149171270718	325	2	1	8230.020579
89201	2	132	50	1	3	0	3.25	37981.179534	2	24.9	95	3	1	1	1	6.1	63	148	3222.5	91.74	93.63	8.61866666666667	44.7	173	132	9.34294633652421	1.27696913598368	0.557511737089202	347	1	1	18990.589767
89204	1	129	45	1	2	0	1.78	38773.485362	2	28.7	93.4	1	1	0	0	6.4	48	185	1742	69.645	66.91	2.43042222222222	41.038	110	128	8.85936344915209	1.47837379607397	0.61085676913015	401	2	1	19386.742681
89237	2	119	78	1	3	1	1.35	27753.11708	1	33.8	126.2	1	1	1	1	7.7	43	81	1872.5	88.875	82.21	3.95639111111111	87.7608	178	127	9.33282345619073	2.00881024273868	0.708590679393599	501	3	1	13876.55854
89244	1	129	49	1	3	0	4.04	151883.836825	3	29.7	106.2	1	0	0	0	5.6	35	110	2034.5	82.225	92.845	2.41733333333333	72.1	95	155	8.90415482795984	2.7194377203139	0.608595988538682	382	2	1	75941.9184125
89256	2	126	35	1	4	1	3.73	25903.415084	3	44.4	132.4	1	1	0	1	6.2	31	95	1881.5	72.785	75.74	5.90264888888889	54.7962	111	72	8.29304913976844	1.38957229112086	0.770663562281723	246	3	1	12951.707542
89259	1	124	38	1	4	1	2.35	20702.968626	3	35.4	115.3	3	1	0	0	6.8	40	139	2932.5	145.085	118.93	3.31869333333333	88.025	105	155	9.00423828651683	2.34535638348856	0.611995753715499	259	3	1	10351.484313
89263	2	121	80	1	1	0	3.87	13018.590906	2	20.4	88.9	3	0	1	0	7.9	66	111	1308	40.905	60.76	2.43176	8.365	97	31	7.31555100242858	0.29657533363087	0.552173913043478	367	1	1	6509.295453
89268	1	128	34	1	2	0	2.82	33526.415793	3	30.6	94.4	1	0	0	0	4.3	83	77	1261	61.44	41.445	1.17312888888889	11.2896	98	34	7.41818082272679	0.220595587855602	0.558249556475458	802	3	1	16763.2078965
89271	2	125	57	1	3	0	2.24	92914.23027	3	42.5	132.6	1	0	0	1	7.5	59	133	2883.5	104.295	104.16	5.64166666666667	79.3624	122	104	8.75526476331469	1.08217055270578	0.729372937293729	206	3	1	46457.115135
89280	2	119	57	1	1	1	2.69	19700.212182	2	24.1	90.4	3	1	0	0	7.6	87	100	1239.5	42.15	49.215	1.59331555555556	32.9692	98	115	8.63675242647388	0.780435590653092	0.5409934171155	604	1	1	9850.106091
89293	2	130	80	1	3	0	5	47921.571782	3	29.9	108	2	1	0	0	7.6	50	78	2160	77.605	102.355	4.53769333333333	61.662	110	127	8.85152027169106	1.59233664854221	0.636417206835592	327	2	1	23960.785891
89319	1	123	60	1	3	0	5	117472.437133	3	22.5	91.2	2	1	0	0	5	62	134	2409	92.505	90.825	2.14651555555556	12.4188	115	42	7.78945456608667	0.419159539267214	0.511497476163769	666	1	1	58736.2185665
89320	2	133	65	1	4	0	5	20179.417316	3	20.9	84.6	1	1	0	0	5.9	61	118	2504	151.715	73.335	0.680053333333333	13.5044	112	61	8.13622555490846	0.59414634810417	0.477966101694915	776	1	1	10089.708658
89331	1	131	35	1	3	0	3.3	77625.451212	3	26.9	92.6	2	1	0	1	5.1	41	110	2730.5	109.34	128.975	3.8258	55.7796	100	179	9.0994088112689	2.48799023315612	0.560872198667474	547	2	1	38812.725606
89352	1	120	66	1	2	0	4.91	9652.042775	2	35.7	114.9	1	1	1	1	5.6	34	104	3496	128.28	117.27	5.94624	128.4426	123	228	9.54838280376691	4.00244141175427	0.668800931315483	174	3	1	4826.0213875
89370	2	125	69	1	4	0	3.87	152961.312995	3	33.2	118.4	2	1	0	1	6	41	71	2071	77.22	66.65	3.94709333333333	80.2068	115	133	8.94213407602506	2.0899751072799	0.683602771362587	429	3	1	76480.6564975
89371	1	126	63	1	1	1	0.17	17337.242169	1	48.9	145	2	1	1	1	7.7	54	101	1464.5	97.075	42.855	10.2554755555556	61.44	97	68	8.10107150311954	0.768669711832743	0.817822899041173	154	3	0	8668.6210845
89381	1	125	68	1	4	0	3.83	9233.542025	1	24.5	91.3	2	0	1	0	3.3	41	134	1300.5	45.57	53.385	2.18631111111111	50.4697	258	170	9.99561084141193	2.45183070071346	0.549007817197835	531	1	1	4616.7710125
89397	1	132	52	1	2	1	1.02	27673.951279	1	27.5	96.5	3	1	0	0	7	41	188	2689.5	107.815	76.89	2.9606	58.6845	118	165	9.1834829178063	2.36057183033506	0.590936925903246	437	2	1	13836.9756395
89404	1	130	71	1	3	0	1.29	15916.911834	3	40.9	139.7	2	1	0	0	7.7	30	74	1956	84.51	103.675	6.93420444444444	122.2839	117	145	9.04576049665839	3.19882370827801	0.755952380952381	271	3	1	7958.455917
89422	1	130	80	1	3	0	3.4	19832.847214	2	31.3	111.8	1	0	1	1	3.7	42	83	1700.5	69.245	77.645	12.0266666666667	95.6124	199	181	9.79865467543037	2.7050525577602	0.662322274881517	24	3	1	9916.423607
89425	1	126	36	1	3	0	2.06	134484.678889	3	32.6	107	1	1	0	0	5.6	43	96	2099.5	103.31	77.52	4.82666666666667	26.082	108	55	7.99631723179675	0.754054465708182	0.619930475086906	352	3	1	67242.3394445
89485	1	132	35	1	1	1	3.77	30354.128303	1	28.4	96.7	3	1	0	0	6.8	73	156	2432	120.885	90.42	5.12696888888889	19.6857	110	55	8.01466637046494	0.434181479889281	0.530444322545255	220	2	1	15177.0641515
89490	1	126	74	1	3	0	4.25	89223.831036	3	26.7	109.3	1	1	1	1	4.8	40	78	2781.5	156.87	110.555	3.21404444444444	76.0188	129	152	9.190545744648	2.57685841001677	0.597921225382932	379	2	1	44611.915518
89491	1	129	49	1	1	0	5	29555.904849	3	39.3	116	1	1	0	0	6.6	37	152	1862.5	89.59	77.79	5.41728	71.4	107	124	8.799963219507	1.89455920611151	0.642659279778393	355	3	1	14777.9524245
89524	2	131	54	1	2	0	0.94	27372.694269	1	37.5	122.5	2	0	0	1	7.5	49	164	2455.5	93.895	119.045	4.56984	86.365	104	133	8.84159284680318	1.67237475578564	0.733093955715141	245	3	0	13686.3471345
89533	1	126	38	1	3	0	5	158217.269281	3	34.2	114.6	2	0	0	0	6.2	49	95	2105.5	85.33	62.645	8.22096	61.0576	107	109	8.67102953613111	1.3587511185933	0.643097643097643	186	3	1	79108.6346405
89550	2	122	55	1	4	0	5	16780.932565	3	24.8	93.7	1	1	0	0	4.9	59	132	2201	62.02	90.44	1.75413333333333	23.3331	103	72	8.21824792668575	0.733739419591863	0.542559351476549	562	1	1	8390.4662825
89574	1	127	63	1	4	0	2.82	9243.677587	3	30.7	104.2	2	1	0	1	8.1	45	140	2343.5	78.365	67.965	1.95916444444444	53.9784	103	122	8.74560285240295	1.61523835961281	0.612580834803057	393	3	1	4621.8387935
89579	2	124	39	1	4	0	5	24962.067144	3	19.2	84.7	1	0	0	0	4.8	51	90	3419	84.315	127.225	5.14125333333333	19.3454	101	87	8.3878814549359	1.05760467403842	0.471603563474388	650	1	1	12481.033572
89582	2	121	53	1	3	1	5	116254.109794	3	33.8	114.8	2	1	0	1	4.9	29	124	4724	197.015	145.345	2.56313777777778	65.7858	96	117	8.63337494570565	2.49136195967572	0.643137254901961	276	3	1	58127.054897
89586	1	126	22	1	4	0	1.74	39031.165047	2	33.1	110.6	3	1	0	0	6.2	35	121	2846.5	80.86	76.335	6.83535111111111	51.984	105	101	8.57593368643884	1.72919662224884	0.586426299045599	627	3	1	19515.5825235
89619	2	129	31	1	3	0	5	102186.807466	3	28.4	97	1	1	0	0	5.4	44	67	3221.5	139.11	107.88	2.44097333333333	24.576	101	68	8.14148104145742	0.892982869005257	0.545250140528387	592	2	1	51093.403733
89633	2	123	73	1	1	0	1.59	13719.30245	3	19.6	72.3	3	1	1	1	5.2	100	32	2209.5	56.39	88.44	0.153991111111111	6.5919	88	80	8.16621626859214	0.418928581244703	0.435018050541516	610	1	1	6859.651225
89648	2	128	55	1	4	1	5	18147.842933	3	26.8	96.7	1	1	0	0	5.5	50	129	1510.5	55.12	40.385	1.184	37.5645	100	105	8.56598335558567	1.25440551223282	0.575595238095238	758	2	1	9073.9214665
89649	1	130	60	1	3	0	4.38	127070.722542	3	41.6	147.3	2	1	0	1	9.3	30	118	2735	110.985	119.39	9.66822666666667	204.4332	119	220	9.47960385890395	5.06085864007123	0.784762919552478	238	3	1	63535.361271
89650	2	127	62	1	1	0	2.79	16170.444425	2	36.4	121.9	2	1	1	1	5.4	62	127	1739	47.27	100.43	12.5857333333333	64.866	148	101	8.91918561004543	1.02175963958987	0.68947963800905	191	3	1	8085.2222125
89656	2	122	39	1	4	0	3.95	23201.177189	2	23	85.8	2	1	0	0	6.4	53	151	1497.5	88.275	59.14	0.979617777777778	21.3616	104	91	8.46210322509828	0.98653373742052	0.513157894736842	644	1	1	11600.5885945
89669	1	124	52	1	4	0	3.3	19995.579301	1	30.1	108.1	1	1	1	0	7.2	39	143	1244.5	69.81	37.765	3.65648888888889	52.5389	131	108	8.86418136976543	1.72369391089275	0.655151515151515	296	3	1	9997.7896505
89670	1	124	38	1	4	0	2.87	20004.910976	3	23.3	88.1	1	1	0	0	4.7	49	121	1917	105.65	83.45	1.52173333333333	15.6387	102	60	8.02617019494643	0.715470410844185	0.500852757248437	599	1	1	10002.455488
89735	2	125	41	1	3	0	2.95	124759.017131	3	23.1	84.9	2	1	0	0	5.1	58	137	2301	131.49	79.845	3.53201333333333	24.4969	96	109	8.56254889313703	1.06626639987925	0.470620842572062	767	1	1	62379.5085655
89741	1	120	61	1	4	0	4.98	8295.484674	3	26.1	93.7	2	1	0	1	9.1	42	140	2383	68.615	114.93	2.83008	20.7501	107	64	8.13856473726163	0.890690635946833	0.576260762607626	674	2	1	4147.742337
89751	1	126	54	1	3	0	1.84	48322.204793	3	33.6	119.1	1	1	0	0	5	59	144	2931.5	104.985	160.005	1.91683555555556	59.2395	103	97	8.51629278617307	1.05407780805848	0.655115511551155	500	3	1	24161.1023965
89771	1	124	70	1	4	0	0.75	8576.268612	3	28	108.4	1	1	0	1	4.5	78	128	2341.5	81.875	85.7	2.39653333333333	27.9496	116	57	8.10349427838097	0.476104246691937	0.612083568605308	357	2	0	4288.134306
89787	1	132	71	1	3	1	0.46	21014.875762	2	24.9	95.8	3	0	1	1	6.8	43	114	4583.5	130.985	234.535	1.74168	47.278	133	136	9.10985683339786	1.94809010941734	0.601381042059008	357	1	0	10507.437881
89788	1	124	28	1	1	0	1.22	29215.059503	2	42	134.9	1	1	0	1	5	46	117	571.5	17.845	8.095	3.12400444444444	134.9769	103	171	9.08324536417235	2.34666013162363	0.739178082191781	16.3	3	1	14607.5297515
89791	1	124	23	1	4	1	2.06	31713.3315	3	24.2	84.2	1	1	0	0	4.9	60	114	3855	113.18	148.735	1.94274666666667	18.6432	97	86	8.33591109419695	0.787619487672488	0.507840772014475	388	1	1	15856.66575
89803	2	122	61	1	2	0	2.11	9547.220912	2	25.8	89.4	2	1	1	1	2.9	78	147	3127	155.58	110.56	1.91266666666667	15.1524	272	55	8.91998807096852	0.396389394283286	0.548129981606377	345	2	1	4773.610456
89841	2	126	57	1	1	0	1.24	21284.176419	3	36.4	114.1	2	1	0	0	6.1	58	117	2738.5	131.365	121.275	1.66364	18.8544	113	34	7.56060116276856	0.34362581199504	0.673951565268754	466	3	1	10642.0882095
89851	1	125	44	1	3	0	1.65	90939.363634	3	43.7	135.5	1	1	1	1	6.2	41	124	1063	50.905	43.805	6.66824	101.097	173	127	9.30433150039642	1.9135553111943	0.790087463556851	240	3	1	45469.681817
89855	2	125	59	1	3	0	0.59	151615.365691	3	35.1	119.7	3	1	1	1	6.9	31	212	1382	40.945	49.93	8.7576	59.8965	133	97	8.77191292616519	1.97200887897283	0.711229946524064	455	3	0	75807.6828455
89891	2	123	48	1	3	0	5	128356.459662	2	25.9	103	2	0	0	0	7.7	55	147	2249	92.81	125.915	1.40119111111111	45.486	97	106	8.54500289205551	1.24957525900435	0.560087003806417	649	2	1	64178.229831
89898	2	128	26	1	4	1	2.11	15764.174859	2	24.6	89.3	2	1	0	0	5.5	57	102	1567.5	59.735	39.845	1.85782666666667	10.692	105	39	7.62437481572723	0.395627223332281	0.501403705783268	690	1	1	7882.0874295
89902	2	125	73	1	3	0	1.24	15046.340114	3	29.8	109.4	2	1	1	0	7.2	36	95	1874	66.505	83.925	8.80458666666667	199.0008	142	397	10.2466161577285	7.00664649817153	0.632369942196532	337	2	1	7523.170057
89909	1	125	72	1	3	1	1.51	20024.047908	2	22.3	88.5	1	1	1	1	4.8	40	125	1487	53.42	52.075	0.92508	16.9905	107	64	8.13856473726163	0.968204210730846	0.525534441805226	622	1	1	10012.023954
89962	2	125	20	1	1	1	2.23	30878.711573	3	19.6	70.6	1	0	0	0	3.9	85	103	1878.5	81.935	62.53	1.2412	2.716	94	43	7.61134771740362	0.258664879697679	0.422248803827751	830	1	1	15439.3557865
89963	1	128	25	1	2	1	4.74	38652.573841	3	36.7	120.4	3	1	0	0	6.2	44	90	3391	92.575	141.655	3.82821333333333	58.17	97	93	8.41416329109669	1.29781073002567	0.714964370546318	345	3	1	19326.2869205
89974	1	123	76	1	1	0	2.76	12085.662274	2	30.8	113.8	1	1	0	1	10.3	38	92	1416.5	85.145	55.425	5.22504888888889	115.168	125	209	9.47750080870717	3.57177130805808	0.654022988505747	301	3	1	6042.831137
89975	1	121	26	1	3	0	1.76	61416.822521	1	34.4	110.5	1	1	0	0	6.8	29	121	2222.5	109.05	100.07	3.19333333333333	81.6725	90	159	8.87556669199055	3.22328540245661	0.62962962962963	718	3	1	30708.4112605
89991	2	124	26	1	4	0	2.48	17463.785786	3	18.1	66.4	1	1	0	0	5.4	69	47	1974.5	54.045	46.34	0.67456	0.679000000000003	95	43	7.62192982673416	0.312183006958625	0.411400247831475	990	1	1	8731.892893
90021	2	122	64	1	4	0	5	25410.972383	3	24	95	1	1	1	0	4.7	33	61	1749	58.705	56.43	2.69609333333333	65.04	159	192	9.63325239368807	3.63414437033286	0.557184750733138	429	1	1	12705.4861915
90046	1	129	61	1	4	0	1.17	7285.392114	1	23.6	93	1	0	0	0	5.9	59	156	2412.5	108.75	87.665	1.35246222222222	11.704	111	37	7.62730093339661	0.384480649404731	0.549645390070922	713	1	1	3642.696057
90057	2	129	68	1	3	0	3.12	147370.946625	3	33.8	111.5	2	1	0	0	5.3	44	60	1566.5	56.575	58.285	5.17704	34.131	120	65	8.26873183211774	0.884544044181819	0.639334862385321	500	3	1	73685.4733125
90088	1	127	60	1	2	0	1.55	9630.94732	2	33.6	111.2	2	1	1	1	7.8	47	130	2059	108.755	66.68	5.99221777777778	96.5118	127	185	9.37139573097697	2.35462427332038	0.649912331969608	325	3	1	4815.47366
90089	2	125	31	1	3	1	0.02	41029.25479	1	21.2	84.5	1	0	0	0	5.9	31	102	2351.5	67.54	73.015	1.24644	27.7485	110	126	8.84361509218395	2.40348793939314	0.4712771890686	209	1	0	20514.627395
90090	2	120	34	1	4	0	4.99	33527.924052	3	28.7	107.9	1	1	0	0	5.8	35	152	2297.5	85.72	83.54	4.72352	89.6181	94	185	9.07050342678838	3.36441616010154	0.672693266832918	470	2	1	16763.962026
90099	1	128	22	1	4	1	4.74	38652.573841	3	49.9	145.5	1	1	0	0	5.7	43	96	1276.5	56.25	55.715	8.37720444444445	39.0425	103	43	7.70278192336325	0.605704198883413	0.884498480243161	411	3	1	19326.2869205
90110	2	122	58	1	2	1	3.7	25844.758599	3	26.7	103.7	1	1	1	1	6.4	45	59	2279.5	62.23	97.095	5.67476444444444	28.8315	122	66	8.30052860619974	0.942469653498568	0.600811123986095	466	2	1	12922.3792995
90115	2	130	79	1	3	1	1.85	19510.414582	3	27.1	107.4	2	1	1	1	4.8	38	73	2246.5	82.345	118.27	5.27052888888889	61.268	159	128	9.2277872855799	2.22237696902154	0.60472972972973	348	2	1	9755.207291
90124	1	122	29	1	1	1	5	33414.804798	3	28.8	93.5	1	1	0	1	5.5	50	101	1455	78.045	35.025	3.53675111111111	10.2885	96	32	7.33693691370762	0.354690232626419	0.533371363377068	518	2	1	16707.402399
90138	1	131	80	1	3	0	1	13016.206793	1	31.8	113.2	2	1	1	1	6.3	51	125	1502	88.255	61.155	2.57701333333333	57.117	114	105	8.69701161799207	1.29944827310572	0.703542573026725	51.5	3	1	6508.1033965
90142	1	133	46	1	2	0	2.76	23991.3977	1	33.6	114	1	1	0	0	5.3	48	97	1644.5	60.555	73.74	1.81368	33.761	107	61	8.09055551807527	0.783322512580511	0.65668202764977	401	3	1	11995.69885
90158	2	126	71	1	3	1	0.13	17782.681377	1	30.6	117.1	2	1	1	1	5.3	43	68	967.5	47.395	40.65	3.72224	42.3573	131	72	8.45871626165726	1.12216449850274	0.672601952900632	347	3	0	8891.3406885
90171	2	126	67	1	4	0	2.2	21893.80241	3	27.1	99.1	3	0	0	0	6.9	39	105	1180.5	29.405	34.8	3.12717777777778	53.1278	109	138	8.9254543868264	2.14531667781435	0.622878692646134	584	2	1	10946.901205
90182	1	125	20	1	3	1	1.65	92969.945651	2	53	145.4	1	0	1	0	8.1	45	187	1457	57.89	51.165	47.2900266666667	179.694	174	198	9.75417514934912	2.55743467889998	0.848803269118506	200	3	1	46484.9728255
90225	1	132	26	1	1	0	1.74	46832.654695	3	22.5	72.6	1	1	0	0	5.6	60	83	1663.5	83.305	67.285	1.00863111111111	4.8032	84	56	7.76302130901852	0.459248934930009	0.412031782065834	692	1	1	23416.3273475
90254	2	133	59	1	4	0	3.09	18213.881032	1	21.8	75.4	1	0	0	0	3.3	72	70	2585	100.895	118.78	0.438244444444444	5.6368	96	48	7.74240202181578	0.346427216996932	0.454490657022303	494	1	1	9106.940516
90256	2	127	51	1	4	0	4.94	36438.362739	3	28.9	109.1	1	1	1	1	4	69	155	2192.5	89.715	74.385	6.69702222222222	31.8843	312	64	9.20873909060921	0.59950640119606	0.620591581342435	352	2	1	18219.1813695
90303	1	130	56	1	3	1	3.57	130692.799771	3	50.6	148.2	2	0	1	1	6.8	54	104	3044	93.61	114.69	17.7764	81.7024	154	87	8.80971354050827	0.980731356687409	0.874852420306966	152	3	1	65346.3998855
90318	1	125	72	1	3	0	0.82	16403.160304	3	38.8	130.2	1	1	1	1	7.7	30	75	485.5	27.125	23.185	3.21564	281.9248	114	383	9.9910862570152	8.15089296049398	0.795843520782396	191	3	0	8201.580152
90330	2	127	54	1	2	0	5	45923.640025	3	42	137.5	2	1	1	0	6.6	41	123	2202	95.13	82.465	22.8130933333333	58.145	150	71	8.58016799057763	1.11525488478633	0.77639751552795	263	3	1	22961.8200125
90341	1	125	70	1	3	0	2.2	14600.713606	3	26	103.7	1	0	0	0	5	58	110	1733	45.885	56.17	1.78636	28.4058	115	65	8.22617221769894	0.728752437416499	0.602556653108658	461	2	1	7300.356803
90355	2	127	68	1	2	0	2.18	11130.321397	3	29	106.2	2	1	0	0	7.4	44	133	1793	72.41	70.24	2.16098666666667	41.406	105	89	8.44944953932972	1.26406351200492	0.593627724986026	546	2	1	5565.1606985
90367	1	124	61	1	4	0	0.98	7703.064656	3	29.1	107.4	2	0	1	1	6.8	26	143	2825	134.195	111.535	2.09026666666667	50.244	110	105	8.66129353538999	2.55955883049661	0.609534619750284	151	2	0	3851.532328
90391	2	127	42	1	3	0	2.26	154028.94774	3	31.5	95.1	3	0	0	1	4.7	31	100	1791.5	79.76	53.465	2.502	116.5472	81	343	9.53903242127843	5.9192087722226	0.559741024131842	296	3	1	77014.47387
90393	2	128	33	1	4	0	1.09	34042.831095	2	31.8	105.4	2	0	0	0	8.9	36	176	1445	69.52	21.585	3.23982222222222	116.3116	98	255	9.43308384326905	4.17222266038523	0.657517155333749	355	3	1	17021.4155475
90396	1	122	48	1	4	0	4.95	21657.0964	3	22	81.6	1	1	0	0	6.2	54	71	2188.5	100.11	74.61	2.36866666666667	10.6904	113	57	8.07729190598695	0.589091327308102	0.45945945945946	543	1	1	10828.5482
90432	2	128	70	1	4	0	2.75	17052.518524	3	24.2	88.7	1	0	0	0	6.3	37	108	1427	62.54	56.245	1.65792	63.4212	107	237	9.44774179503709	3.69194587722874	0.530185295875672	295	1	1	8526.259262
90455	1	131	57	1	3	0	5	99287.934073	3	21.8	84	1	1	0	0	4.2	44	94	2539	75.49	116.695	1.18231111111111	23.807	102	111	8.64135583403666	1.45572661574238	0.473506200676437	494	1	1	49643.9670365
90480	2	133	58	1	1	1	0.98	21033.638999	1	24	96	3	1	0	1	6	67	108	3123	84.075	130.67	1.86183111111111	38.161	89	109	8.48683707140134	1.02452226635338	0.523160762942779	1200	1	0	10516.8194995
90481	2	122	61	1	3	1	1.57	50708.692383	2	25.7	101.9	3	1	0	1	6.8	46	104	2244	63.455	82.32	3.07726222222222	84.9807	111	204	9.3345030145966	2.85031133884934	0.598004694835681	226	2	1	25354.3461915
90484	2	125	75	1	4	0	5	19119.476411	3	26.1	102.6	1	0	0	0	4.1	56	103	1897	70.21	54.78	4.58266222222222	23.3496	104	55	7.9585769038139	0.629718503895631	0.63060848186847	667	2	1	9559.7382055
90522	1	132	40	1	2	0	2.72	41016.371216	2	27	92.3	3	1	1	0	4.7	45	148	4043	141.97	166.585	4.06777777777778	43.1613	316	140	10.0042374556363	1.76908662474734	0.574004975124378	617	2	1	20508.185608
90526	1	131	80	1	3	1	2.4	34131.244658	3	26.4	97.7	1	1	1	1	6.4	79	45	1818	57.11	88.395	3.15073333333333	17.7234	153	48	8.20849175174038	0.36964764099244	0.593199757134183	611	2	1	17065.622329
90545	2	125	80	1	1	0	2.18	13607.91541	2	26.1	104.5	1	1	1	1	8.7	61	152	673	29.49	22.35	2.55106666666667	60.198	130	135	9.07966204833407	1.44450705320372	0.615429917550059	331	2	1	6803.957705
90549	1	133	34	1	4	0	0.78	30047.553563	2	33.7	103.8	1	1	0	0	6.4	66	180	2942	119.16	77.11	2.36176	63.9424	94	146	8.8337542234184	1.23481964743374	0.624548736462094	407	3	0	15023.7767815
90581	2	121	44	1	3	0	4.94	110757.456239	3	30.1	104	1	1	1	0	6	45	170	2195.5	87.2	89.895	2.69014666666667	125.502	140	285	9.90098442231801	3.8116543553387	0.581980973698937	289	3	1	55378.7281195
90585	2	131	47	1	1	0	3.52	19383.389427	3	32	109.9	1	1	0	0	6	67	80	2502	83.89	110.3	6.84058666666667	38.0303	92	75	8.14612951002541	0.68543219293976	0.647995283018868	587	3	1	9691.6947135
90594	1	122	63	1	3	1	1.27	41581.199328	3	22.8	98.4	1	0	0	1	7.1	46	179	1361.5	45.35	40.67	0.87464	50.5342	94	134	8.74798740166097	1.92768303590752	0.531030760928225	647	1	1	20790.599664
90645	2	132	57	1	3	1	5	103583.688101	3	30	116	2	1	1	1	6.2	65	96	3048.5	97.19	161.03	5.38626222222222	43.197	131	75	8.49953825617752	0.774164396444172	0.616038236856081	321	3	1	51791.8440505
90669	2	133	27	1	2	0	2.23	35322.62812	1	58	154.5	1	1	0	1	7.2	36	89	3430.5	151.49	139.87	9.77142222222222	88.963	109	88	8.47553751614741	1.41220132225095	0.888441633122484	117	3	1	17661.31406
90675	2	125	80	1	3	1	1.73	16377.554753	3	27.7	106.5	2	1	0	0	6.2	54	110	1726.5	42.39	74.025	2.11971111111111	26.228	95	56	7.88608140177575	0.666405002618354	0.62280701754386	378	2	1	8188.7773765
90680	1	123	55	1	3	0	5	124143.012069	3	28.5	105.5	2	0	0	1	7.1	38	94	2449	133	123.26	3.87943111111111	95.58	103	209	9.2839160596345	3.46479103291594	0.604238258877434	284	2	1	62071.5060345
90689	2	132	72	1	4	1	1.05	14379.856072	3	31.8	120.6	2	1	0	1	5.9	55	121	3080.5	116.705	140.285	3.4928	96.0212	120	153	9.12478248361454	1.87551029019441	0.677908937605396	525	3	1	7189.928036
90694	2	125	61	1	3	1	3.37	124262.70982	2	34.6	125.8	2	1	0	1	6.3	37	88	3433	133.15	151.855	8.10529333333333	65.2384	126	95	8.69701161799207	1.70757737210574	0.722988505747127	330	3	1	62131.35491
90696	2	124	44	1	4	0	5	13107.189852	3	31.7	109.1	1	0	0	0	6.8	43	147	1904	87.445	73.875	6.23140888888889	53.7579	122	108	8.79300509129753	1.5349536927421	0.631000578368999	269	3	1	6553.594926
90711	2	131	80	1	3	0	1.44	18831.191175	3	21.7	90.2	2	1	1	1	5.2	77	58	2692.5	114.235	122.935	1.7384	9.954	133	35	7.75255000915122	0.282955568875606	0.520484708597807	377	1	1	9415.5955875
90713	2	133	30	1	2	1	2.53	27454.743859	3	28.9	95.7	1	1	0	1	9.6	42	90	2592	108.285	121.04	2.33649777777778	26.3406	115	76	8.38251828808964	1.01911573415515	0.564268867924528	413	2	1	13727.3719295
90732	1	125	74	1	3	1	0.75	16403.160304	3	32.8	112	1	0	0	1	7.2	42	110	2454.5	117.1	117.32	3.13785333333333	73.226	101	138	8.84922702143852	2.00906971609135	0.644048303622772	6.16	3	0	8201.580152
90739	1	121	70	1	4	0	1.48	9398.263869	1	29.4	104.8	1	1	1	0	4.4	53	97	2229.5	76.19	91.265	0.873693333333333	23.3626	140	52	8.19973896063079	0.601462798783013	0.643734643734644	644	2	1	4699.1319345
90752	1	127	73	1	2	1	0.47	8601.674243	1	28.8	107.2	2	0	1	1	7.2	45	129	1818	69.51	90.54	5.09093333333333	61.9496	184	130	9.38932302750462	1.83900528940552	0.625802685347344	362	2	0	4300.8371215
90772	2	130	72	1	3	1	1.35	19348.622957	2	38	136.1	3	1	1	1	6.7	77	102	2624	112.01	121.445	5.79964444444445	63.4212	137	79	8.5962815977352	0.698251281430393	0.767625493513818	244	3	1	9674.3114785
90783	2	131	47	1	1	0	1.76	18442.99239	2	43.7	122.5	1	1	1	1	7.3	48	101	1387	49.22	64.905	19.54788	42.205	117	65	8.24341402413345	0.756952978444313	0.728299643281807	140	3	1	9221.496195
90812	2	120	35	1	3	0	0.21	40936.250592	1	26.6	92.5	3	1	0	0	5.9	35	101	1167	54.27	54.99	1.75288888888889	28.875	98	93	8.42441979126388	1.51352420529581	0.543478260869565	150	2	0	20468.125296
90813	1	122	47	1	3	0	5	159281.290544	2	29.4	104.5	2	1	0	0	6.9	34	92	2480.5	120.31	67.205	4.10153333333333	135.564	101	304	9.63900103768754	5.45897180956837	0.573545554335895	204	2	1	79640.645272
90815	2	128	44	1	4	0	5	11003.103546	3	19.4	73.6	1	1	0	0	6.8	50	119	2548.5	120.49	103.98	1.2358	7.5766	100	78	8.26873183211774	0.839492401553957	0.428904428904429	674	1	1	5501.551773
90824	2	126	61	1	1	0	0.99	9680.283373	3	22.4	87.4	1	1	0	0	6.9	63	201	1574.5	64.76	62.425	0.421653333333333	22.512	85	89	8.23814044566251	0.837940406500792	0.497722095671982	638	1	0	4840.1416865
90849	1	130	60	1	3	0	5	127070.722542	2	30.4	116.6	1	1	0	0	7.5	42	126	2856	96.83	131.355	4.74586666666667	97.8852	100	168	9.03598698483141	2.66535187735802	0.634385201305767	394	3	1	63535.361271
90891	2	131	27	1	1	1	0.25	29388.885583	2	20.6	73.3	3	1	0	0	3.4	58	72	2805	115.59	105.96	0.897991111111111	6.2748	111	67	8.22107564014335	0.599250225110772	0.424927536231884	916	1	0	14694.4427915
90894	1	121	77	1	3	1	5	87241.569319	3	22.5	93	3	1	0	1	4	42	108	2036.5	77.88	107.3	2.74542666666667	31.92	110	101	8.62245370207373	1.50899381224987	0.53664166185805	600	1	1	43620.7846595
90904	1	131	39	1	3	0	0.75	29057.023927	3	24.9	88.7	1	1	0	0	5.7	37	94	2782	82.365	134.495	1.31312	43.0866	102	161	9.01322999770879	2.47004233569612	0.503119682359614	882	1	0	14528.5119635
90913	1	133	25	1	4	1	3.06	15332.47684	3	25.2	91.3	2	1	0	0	6.4	81	146	2353	204.955	50.73	1.03239111111111	29.982	88	101	8.39931015075952	0.727553116128353	0.511484593837535	789	2	1	7666.23842
90937	2	129	23	1	3	1	2.81	59284.102321	3	22.7	75.6	2	1	0	0	7.7	47	146	3392	156.015	164.025	1.30088	8.851	87	74	8.07682603129881	0.799074490072861	0.445754716981132	551	1	1	29642.0511605
90938	2	120	55	1	3	1	1.01	24450.064071	1	35.7	129	3	1	1	0	4.5	40	114	2159.5	69.835	108.385	8.27804444444444	120.64	201	167	9.72815153991588	2.81153131072613	0.757042253521127	216	3	1	12225.0320355
90941	1	125	65	1	3	0	1.82	30185.010271	2	29.6	114.2	3	1	0	1	6	43	143	3219.5	105.4	112.95	2.36451555555556	82.2132	118	148	9.07474971766984	2.29368177830839	0.636566332218506	420	2	1	15092.5051355
90951	1	132	36	1	4	0	5	27758.704259	3	27.7	96.7	1	1	0	1	6.2	35	133	2801.5	81.22	82.925	5.61866666666667	75.5094	106	211	9.32215004702819	3.50854004004805	0.578349282296651	182	2	1	13879.3521295
90954	1	130	55	1	4	0	3.09	130692.799771	2	39.5	135.4	2	1	0	1	5.9	58	150	2580	117.68	149.62	3.33793777777778	48.5056	103	61	8.052455671843	0.694231767926457	0.742324561403509	112	3	1	65346.3998855
90988	2	128	32	1	4	0	3.29	110039.439179	3	33.5	110.9	1	1	0	0	5.2	32	104	2840	106.025	111.215	3.52354666666667	72.5679	104	140	8.89288614119073	2.61708684676003	0.627262443438914	386	3	1	55019.7195895
90995	2	130	61	1	1	0	1.58	15515.034387	3	28.4	100.3	2	1	0	0	6	37	57	2816.5	97.69	146.02	5.71785777777778	25.0983	102	63	8.07496035911586	1.01511284952583	0.583139534883721	377	2	1	7757.5171935
91004	2	130	63	1	1	1	3.28	15623.474187	1	21.4	81.7	3	1	0	1	11.7	70	36	1597.5	59.57	53.775	0.641768888888889	20.7414	95	110	8.56121007683301	0.892251215649557	0.46873207114171	419	1	1	7811.7370935
91013	2	119	22	1	4	1	1.49	12538.680709	3	24.1	89.6	1	0	0	1	8	38	86	1843.5	86.945	63.54	2.32590222222222	18.327	98	66	8.08147504013705	1.01932967676207	0.539109506618532	462	1	1	6269.3403545
91027	1	131	54	1	3	0	5	103259.451436	2	26.4	96.9	3	0	0	1	4.6	58	180	2184.5	82.095	96.75	1.41543111111111	22.6809	111	63	8.15951774714392	0.654073230355547	0.578162291169451	885	2	1	51629.725718
91034	2	121	80	1	3	1	0.67	19531.803632	3	22.2	94.3	2	0	0	0	5	62	111	2604.5	86.605	128.8	2.16616888888889	11.8958	105	36	7.54433210805369	0.373802372163197	0.549854227405248	577	1	0	9765.901816
91099	1	125	63	1	1	0	1.74	11645.071123	2	24.1	94.8	1	1	0	1	6.5	76	63	3968	138.85	165.65	0.726186666666667	7.748	80	23	6.82437367004309	0.187237106417807	0.511051212938005	444	1	1	5822.5355615
91114	1	121	61	1	2	0	5	8039.39752	3	35.1	120.2	2	1	1	1	5	23	72	1271	74.88	62.16	8.17351111111111	188.8392	202	303	10.3288533223506	8.38872801507853	0.688430698739977	219	3	1	4019.69876
91131	1	132	41	1	1	0	5	43918.44695	3	26.2	88.5	1	0	0	1	7.5	47	103	2048.5	61.99	75.25	2.35524444444444	20.163	97	76	8.21229713822977	0.890076236277886	0.523668639053255	337	2	1	21959.223475
91137	2	133	74	1	2	0	0.73	10840.375183	1	27.9	106.6	2	1	1	1	6.1	43	110	1529	48.14	47.08	3.19977777777778	143.2288	109	305	9.71851247827661	4.56451691320067	0.631142687981054	475	2	0	5420.1875915
91166	1	122	65	1	3	0	3.68	182466.769231	3	32	109.7	1	0	1	1	9.2	33	100	1720	66.6	67.385	5.61430666666667	88.8189	144	176	9.44715011405421	3.26674374029858	0.666869300911854	346	3	1	91233.3846155
91176	2	129	34	1	3	1	1.69	37159.085117	2	23.2	88.6	3	1	0	1	6.4	54	157	2421.5	114.385	89.535	0.5808	26.3848	107	99	8.57480150403655	1.08033243275789	0.493318485523385	437	1	1	18579.5425585
91183	2	122	46	1	2	0	0.31	31253.781007	1	31.3	106.2	2	1	0	1	5	52	163	4380	154.845	156.585	2.68661333333333	98.5916	102	212	9.28841190739634	2.44824261070947	0.659627329192547	384	3	0	15626.8905035
91187	2	125	63	1	3	0	1.01	28642.962223	3	35.3	123.9	2	0	1	1	3.7	40	109	3367	157.725	122.25	3.538	59.1945	81	89	8.18993834384463	1.44993359749414	0.703577512776831	253	3	1	14321.4811115
91206	1	127	38	1	4	0	2.2	33301.621203	3	29.4	94.5	1	0	0	1	6.7	42	103	3127	142.025	128.34	1.90896	48.616	105	146	8.94441979130592	1.91378202873726	0.557851239669422	303	2	1	16650.8106015
91217	1	127	54	1	4	1	2.52	21929.790083	3	29.1	108.4	2	1	0	1	6.7	47	122	2487.5	101.98	79.475	1.38245333333333	46.5682	106	95	8.52416880515266	1.28465484923842	0.603899721448468	229	2	1	10964.8950415
91220	2	128	65	1	4	0	0.68	22060.019113	3	23.9	96.9	1	0	1	1	7.6	44	64	1448	84.385	42.535	3.55644	23.4146	180	65	8.6741969402259	0.937814829451078	0.570671378091873	387	1	0	11030.0095565
91252	1	126	42	1	4	0	1.26	42122.733863	1	37	119.3	2	1	0	0	5.8	22	144	1880	87.745	66.15	8.40498222222222	123.2067	119	201	9.38928122061066	5.52907477506285	0.71608643457383	336	3	1	21061.3669315
91259	2	123	41	1	3	0	3.52	90426.68119	1	23.3	84	2	0	0	0	4.2	57	96	2215.5	66.275	73.38	0.982222222222222	8.36	90	39	7.47022413589997	0.38304116476412	0.480549199084668	657	1	1	45213.340595
91264	2	125	23	1	4	1	0	15043.555952	3	26.3	89.2	1	0	0	0	5.8	31	64	1910	65.75	69.22	2.76466666666667	6.5582	99	24	7.08002649992259	0.431204772841853	0.513529073114565	644	2	0	7521.777976
91325	1	126	26	1	3	1	1.27	110687.365808	2	31.6	110	3	1	0	0	7.7	27	93	1223	46.19	60.33	2.82299111111111	77.715	92	153	8.85907931788153	3.48337307814536	0.638421358096344	496	3	1	55343.682904
91326	1	120	34	1	2	0	1.06	24627.118808	1	33.9	108.7	1	1	0	0	6.5	36	118	2201	86.98	104.555	4.90136	58.2084	112	118	8.79603631520081	1.91475826933479	0.684940138626339	353	3	1	12313.559404
91341	2	130	55	1	3	1	4.21	170698.775587	1	22.4	96.5	3	1	0	0	6.5	67	122	2744	58.055	67.05	1.10432	11.3715	94	32	7.31588350450979	0.313120610639976	0.543968432919955	360	1	1	85349.3877935
91343	1	123	63	1	1	1	2.99	10250.240666	1	34.9	121.5	2	1	1	1	5.5	48	78	1904	67.465	84.6	18.2740177777778	45.313	144	71	8.53934599605737	0.949221697626914	0.687995469988675	12.6	3	1	5125.120333
91345	1	125	21	1	2	1	0.45	35631.264771	1	28.9	97	1	1	0	0	7.1	27	63	2640	130.79	110.54	2.97391111111111	57.088	109	158	9.06079573469617	3.3444085368628	0.570924072984108	366	2	0	17815.6323855
91353	1	129	57	1	1	0	2.46	26456.801285	3	34.9	116.8	1	1	0	0	8.9	27	138	2214	79.27	91.51	3.64678666666667	133.3332	103	228	9.37092743662413	5.18790531560788	0.647450110864745	163	3	1	13228.4006425
91364	2	124	41	1	3	0	4.46	151383.88599	3	18.6	68.2	3	1	0	0	4.3	61	143	2388	85.785	98.58	1.71733333333333	2.528	116	70	8.30893825259578	0.580992162048834	0.408627920910725	570	1	1	75691.942995
91373	1	120	74	1	3	1	1.66	21559.41284	2	34.7	121.1	2	1	0	0	7.9	33	120	2615.5	84.015	122.935	4.09058666666667	162.8022	114	257	9.59212735272977	5.01204512058152	0.688068181818182	240	3	1	10779.70642
91391	2	125	57	1	1	0	3.37	24964.245953	3	42.6	138.6	3	1	1	1	5.5	41	105	2515	110.62	74.345	1.26659555555556	75.5872	131	91	8.69290964915806	1.426005111378	0.769572459744586	462	3	1	12482.1229765
91406	1	124	76	1	1	0	5	13677.492292	3	31.6	117	1	0	1	1	4.9	46	121	1581	112.835	52.095	2.57724444444444	30.524	157	52	8.31434234336979	0.740781298700245	0.655829596412556	315	3	1	6838.746146
91427	2	130	36	1	1	1	1.8	30490.518654	2	19.6	71.1	1	1	0	0	5	61	94	3655	74.21	118.94	0.30912	1.7202	87	25	6.99163676296284	0.210899392874034	0.415303738317757	950	1	1	15245.259327
91428	1	121	22	1	3	0	1.99	119478.896842	2	34.7	114.5	3	1	0	0	6.6	47	123	2157.5	66	83.885	1.23218666666667	25.146	87	45	7.57942342786496	0.577965233270569	0.627741228070175	399	3	1	59739.448421
91432	1	131	80	1	3	0	2.2	28701.27632	3	27.9	98.5	2	1	0	1	5.5	44	74	1555.5	68.43	47.97	2.38709333333333	31.3895	87	83	8.19160154589124	1.11762097050581	0.604665438919583	209	2	1	14350.63816
91440	2	131	77	1	1	0	1.79	13483.279491	1	22.6	88.8	2	1	0	1	7.4	70	66	1116	46.36	25.12	0.518222222222222	12.3522	99	46	7.73061406606374	0.394124201160303	0.52112676056338	410	1	1	6741.6397455
91442	1	131	47	1	3	0	5	101665.238265	2	35.6	109.9	1	1	0	1	4.9	49	109	3687.5	151.175	189.925	4.02424	36.5037	101	72	8.19863945529737	0.839322358032335	0.629438717067583	374	3	1	50832.6191325
91450	2	132	65	1	3	1	0.71	39194.77938	1	25.5	103.2	3	0	0	1	5.9	61	105	1949.5	54.95	86.955	1.63973333333333	62.5334	103	145	8.91831555009027	1.55203714790961	0.588034188034188	418	2	0	19597.38969
91461	2	123	68	1	2	0	2.08	8275.22309	3	28.6	109.1	1	1	1	1	7	35	104	4120.5	142.985	126.485	2.2816	137.9007	134	277	9.8287101255783	5.10240937123174	0.643278301886793	383	2	1	4137.611545
91468	1	125	52	1	4	0	1.57	26546.547224	2	26.9	95.8	3	0	0	1	5.2	38	142	3939.5	96.95	136.7	1.45464	34.0648	113	98	8.61920811682297	1.52360292091375	0.609802673456397	872	2	1	13273.273612
91484	1	124	21	1	1	1	4.83	30159.428602	3	26.9	83.5	1	1	0	0	4.6	81	77	1712	152.64	63.72	2.26514666666667	12.7465	88	61	7.89506349809157	0.38791506624599	0.445095948827292	824	2	1	15079.714301
91495	1	127	55	1	4	0	5	27778.183052	2	38.8	132.6	2	1	1	1	6.3	46	66	2865.5	117.83	132.635	3.96234666666667	80.106	174	105	9.11986846881211	1.49113868068906	0.749576031656303	395	3	1	13889.091526
91502	2	123	36	1	4	0	2.06	40875.033001	2	30.8	99.6	2	1	0	0	6.8	36	121	2060.5	116.17	72.15	1.75281333333333	70.6878	101	181	9.12047036754714	2.85167620266234	0.572085008615738	632	3	1	20437.5165005
91532	2	127	22	1	3	0	0.64	79308.824258	3	30.6	103.8	2	1	0	0	6.5	62	111	2081.5	102.865	87.76	3.06288888888889	45.978	99	105	8.55593301973217	1.00583741010169	0.56566757493188	483	3	0	39654.412129
91564	1	124	59	1	1	0	5	23326.012123	3	39.2	118.7	2	1	0	1	8.1	56	133	990.5	41.37	38.12	2.57457777777778	47.3097	94	78	8.20685642839965	0.809042926961418	0.686127167630058	262	3	1	11663.0060615
91584	1	124	71	1	4	1	0.68	8456.879105	1	25.4	96.5	2	1	1	1	4.5	53	59	1011.5	47.42	31.79	2.91791111111111	48.7305	204	137	9.5449537391124	1.58511478884794	0.572700296735905	232	2	0	4228.4395525
91585	1	132	42	1	1	1	3.31	30512.712975	2	30.5	100.7	3	1	0	0	9.9	38	104	2091	80.425	96	1.52082666666667	70.9359	96	176	9.04168500594604	2.67654199973966	0.569248162803844	291	3	1	15256.3564875
91619	1	129	20	1	1	1	2.18	27268.210584	2	19.8	71.3	1	1	0	0	4.4	46	69	1754	29.455	56.705	1.70257777777778	4.2651	88	60	7.87853419614036	0.670836027937033	0.410714285714286	477	1	1	13634.105292
91624	2	130	39	1	2	0	0.62	38227.557906	1	21.7	83.2	3	1	1	1	5.9	49	147	1393.5	50.615	57.585	3	50.3412	270	245	10.4065329889832	2.86377880219072	0.515170278637771	368	1	0	19113.778953
91628	1	133	31	1	4	0	5	23959.582382	3	32.2	99.8	1	1	0	0	9.2	57	127	2204.5	112.005	107.12	3.50186666666667	62.0832	106	158	9.03288694657909	1.53711040753254	0.588790560471976	472	3	1	11979.791191
91632	1	127	60	1	2	0	1.1	10049.68416	1	34.7	121.9	1	0	1	1	7.3	37	58	2918.5	153.125	103.39	6.08608	73.2303	123	114	8.85523562320697	1.98108616921276	0.676846196557468	205	3	1	5024.84208
91681	1	125	66	1	1	0	0.31	12619.212937	1	32	113.5	3	0	1	1	6.7	70	64	2105	79.1	67.43	3.09020444444445	44.911	122	82	8.51759311143757	0.739703667476072	0.643788996029495	1210	3	0	6309.6064685
91704	2	127	50	1	1	0	5	45491.73815	3	18.1	69.5	3	1	0	0	5.5	73	103	2379.5	80.565	104.485	0.651155555555556	7.164	82	141	8.66233195708248	1.01014916131611	0.385041551246537	1400	1	1	22745.869075
91713	2	123	80	1	4	0	2.76	44874.608833	2	28	100.8	1	0	0	1	4.6	26	40	2507.5	94.395	89.22	4.87386666666667	37.59	106	93	8.50289140670538	2.17627264729674	0.60431654676259	277	2	1	22437.3044165
91733	1	133	64	1	2	0	1.51	10472.435822	1	30.7	104.4	2	0	1	1	8.1	50	113	1911	73.365	69.26	3.74287111111111	29.7864	144	67	8.48135873840702	0.798960914208704	0.625149700598803	443	3	1	5236.217911
91742	1	119	23	1	4	1	2.1	21117.603008	3	17.9	67.8	1	1	0	0	5.6	71	105	1193	43.91	39.9	0.78	2.1168	90	67	8.01135510916129	0.483141348953188	0.369281045751634	1040	1	1	10558.801504
91743	1	121	51	1	2	0	4.52	28384.916761	3	35.4	112.4	1	1	0	0	6.5	34	111	2113	81.31	84.425	5.62140444444445	74.3706	116	139	8.99491694367711	2.39930409767109	0.671846981470412	438	3	1	14192.4583805
91747	2	119	66	1	4	0	0.3	7710.656733	2	28.3	103.2	1	1	0	1	5.8	49	136	1525.5	69.63	36.03	1.19196444444444	30.178	98	70	8.14031554015999	0.879014883828603	0.635859519408503	395	2	0	3855.3283665
91748	2	125	80	1	1	1	1.33	13920.936686	3	28.1	94.2	1	0	0	0	4.2	66	71	681	36.47	23.815	1.09755555555556	10.5412	99	32	7.36770857237437	0.273411497481964	0.569184290030212	26.1	2	1	6960.468343
91760	2	126	80	1	3	0	5	34215.949101	3	22.8	90.8	2	1	1	1	5.2	67	98	2421.5	125.065	94.96	1.26770666666667	25.3356	148	87	8.76997321185875	0.794144977525454	0.516789982925441	214	1	1	17107.9745505
91817	2	124	59	1	3	0	5	159125.220337	3	23	94.8	3	1	0	0	5.5	76	124	3120	117.68	135.535	1.69717777777778	43.061	105	128	8.8128434335172	1.06655863410246	0.546712802768166	582	1	1	79562.6101685
91825	2	119	60	1	1	1	5	10851.724396	3	24.9	92.7	1	1	0	0	5.4	60	58	2732	96.165	136.195	3.35290666666667	9.9997	106	32	7.43602781635185	0.317477805144761	0.50711159737418	464	1	1	5425.862198
91830	1	129	44	1	2	0	2.64	54555.52034	3	25.2	91.2	1	1	0	0	5.7	45	82	2249.5	70.675	93.615	1.48879111111111	36.3918	90	123	8.61884684514274	1.59541788847057	0.52992446252179	463	2	1	27277.76017
91837	1	131	72	1	3	0	4.53	80579.869412	3	17	69.8	1	1	0	0	5.6	93	80	2160	72.575	95.37	0.481311111111111	2.5488	109	47	7.84834830337926	0.274168272592737	0.398174557900742	673	1	1	40289.934706
91843	2	120	38	1	4	1	1.03	30182.679143	3	21.7	81.1	1	0	1	0	4.9	79	111	2958	105.94	145.79	1.26273333333333	8.3559	127	46	7.97968130238774	0.32608117977304	0.445359692476661	675	1	1	15091.3395715
91944	2	121	31	1	3	1	2.1	137236.245382	3	25.1	90.5	1	1	0	1	7.2	62	111	2901.5	111.47	150.005	0.727666666666667	13.5405	100	47	7.76217060713821	0.439741411307682	0.508712759977516	610	2	1	68618.122691
91950	1	126	61	1	3	1	0.93	162654.741873	3	27.7	113.3	1	0	1	1	6.6	45	73	2106.5	95.445	67.265	2.10241777777778	37.6257	103	69	8.17568831226695	1.05465150451497	0.615760869565217	559	2	0	81327.3709365
91952	1	124	42	1	4	0	0.74	30309.720654	2	28	92.9	3	1	0	0	6.8	50	194	1381	70.995	26.045	3.76844444444444	52.5915	110	167	9.12532699764923	1.87014651966276	0.566463414634146	589	2	0	15154.860327
91965	2	123	38	1	3	1	0.72	37441.185912	2	21.4	78.5	3	1	1	1	5.4	41	111	2593	126.765	110.54	1.1174	7.4655	136	49	8.11132800328673	0.651794953474284	0.447548460661345	782	1	0	18720.592956
91966	2	125	40	1	3	0	1.37	26869.706168	1	21.6	82.5	3	1	0	0	4.7	38	138	2385	90.83	73.545	1.68422222222222	29.8375	105	151	8.9780930064125	2.27371322314366	0.477430555555556	466	1	1	13434.853084
91970	2	129	59	1	4	0	2.93	15797.375177	3	25.5	92.7	1	0	1	0	6.5	51	121	2303.5	104.3	90.04	4.57566666666667	49.4168	100	158	8.97461803845511	1.81857608267104	0.573283858998145	330	2	1	7898.6875885
91976	2	126	40	1	3	0	0.25	41666.45857	3	26	86.7	3	1	0	0	7.3	61	141	1739.5	58.735	49.75	2.17917333333333	38.7128	113	158	9.09683567117936	1.40589641548376	0.503192106790482	245	2	0	20833.229285
91978	2	122	22	1	4	1	5	20001.604294	3	20.3	70.7	1	1	0	0	5.4	71	101	2849	110.475	110.965	0.790044444444444	2.5764	91	40	7.50659178007084	0.283758547606844	0.411525029103609	823	1	1	10000.802147
92019	1	130	66	1	3	0	4.08	129261.597069	3	34.7	121.8	1	0	0	0	6.7	41	149	1849.5	96.025	91.015	5.25096	106.4432	101	166	9.03396112463786	2.61037773248458	0.703233256351039	521	3	1	64630.7985345
92024	1	122	70	1	2	0	0.82	11622.173135	1	31	106.2	1	0	1	1	6.1	48	111	955.5	34.64	32.6	2.21153333333333	41.8592	122	90	8.61068353450358	1.12974865777361	0.640144665461121	466	3	0	5811.0865675
92044	2	120	21	1	4	1	2.6	21261.074139	3	21.7	77.5	1	1	0	0	5.5	44	82	1351.5	41.175	69.835	0.5796	6.35	87	45	7.57942342786496	0.54579336578765	0.459667852906287	756	1	1	10630.5370695
92045	1	126	40	1	3	1	4.16	171270.993444	3	30.1	102.1	1	1	0	1	7.3	49	75	3442.5	133.31	142.415	3.51739111111111	37.2855	122	89	8.59951023390545	1.06743196654136	0.577162238552855	620	3	1	85635.496722
92069	2	130	41	1	1	1	1.6	24073.502379	2	37.5	122.7	3	1	0	1	4.7	45	98	1390.5	38.935	53.025	1.39104	171.3113	87	263	9.3449149702724	3.62516746799512	0.669029443838604	329	3	1	12036.7511895
92074	1	132	40	1	3	1	5	184666.318564	3	27.3	97.3	2	1	0	0	6	38	139	1849	106.91	23.615	1.35815111111111	76.5833	97	210	9.22867132866091	3.28996977225125	0.551900170164492	473	2	1	92333.159282
92076	2	131	59	1	3	1	1.69	28589.968224	1	41.6	136.1	2	1	0	1	8.3	41	92	2216	116.89	100.44	7.99279555555556	120.4434	117	150	9.07966204833407	2.346551753308	0.778158947970269	351	3	1	14294.984112
92084	1	131	35	1	3	1	0	29454.583247	3	23.6	100.7	1	0	0	0	4.5	42	154	2081.5	78.095	98.295	2.87232	22.5624	107	56	8.00503334463711	0.883541063057258	0.542272482498654	232	1	0	14727.2916235
92090	2	124	80	1	3	1	1.52	45664.362922	3	25.6	91.3	2	1	0	1	8.7	71	156	2907.5	114.54	129.04	1.72437777777778	19.8828	110	67	8.21202580462344	0.543343824839982	0.542161520190024	373	2	1	22832.181461
92099	1	133	22	1	4	1	5	30891.477127	2	28.4	99.7	1	1	0	1	6.2	61	141	2941.5	107.745	103.485	3.28092444444444	45.0406	98	115	8.63675242647388	1.11925176603797	0.566477272727273	656	2	1	15445.7385635
92103	1	125	72	1	3	0	1.26	15856.388294	3	35.2	123.4	2	1	1	1	7.1	31	110	2474.5	83.01	104.525	12.8968	102.8424	176	156	9.52719282172774	3.26364656125632	0.741586538461538	124	3	1	7928.194147
92104	2	124	20	1	3	1	5	126834.157105	3	26.6	98.7	1	1	0	0	5.4	45	90	1147.5	35.9	35.87	1.42364444444444	26.2523	103	69	8.17568831226695	0.939931820557891	0.517295597484277	534	2	1	63417.0785525
92105	2	133	74	1	2	0	1.54	11231.378118	1	26.2	103.5	2	0	1	0	5	42	85	3458.5	180.03	166.325	6.13311111111111	28.6825	99	66	8.09162741160107	1.01164142089933	0.610259433962264	280	2	1	5615.689059
92112	1	132	41	1	3	0	5	145874.743258	3	35.1	118.2	1	1	0	0	5	45	141	1920	121.47	126.145	2.77787555555556	30.6432	95	51	7.79255534376492	0.706435563052821	0.644141689373297	484	3	1	72937.371629
92114	1	128	30	1	2	1	1.5	25706.81416	3	25	78.5	3	1	0	0	6.5	33	98	2680	93.03	127.145	1.36145333333333	15.093	91	99	8.4128321760915	1.51498280236463	0.493400377121307	434	2	1	12853.40708
92121	2	128	57	1	1	0	2.72	17596.419988	3	33.5	114.8	1	1	1	1	5.8	51	61	2799.5	96.86	107.45	14.0700266666667	57.3696	149	102	8.93577193866978	1.24123281007633	0.634254143646409	244	3	1	8798.209994
92135	1	127	61	1	2	0	1.93	9630.94732	2	31.1	108.7	1	1	0	0	4.4	41	111	2406.5	76.08	89.685	6.37956	61.18	97	124	8.70184536354847	1.86039143415633	0.614471452798191	358	3	1	4815.47366
92138	2	131	80	1	3	1	1.49	36694.573655	2	26.6	103.7	2	0	1	1	6.7	50	119	1418	73.42	58.395	1.37488444444444	33.6303	95	77	8.20453513289428	0.99062333494094	0.626964933494559	364	2	1	18347.2868275
92139	1	131	73	1	3	1	5	54105.881387	3	23.4	90.3	1	1	0	0	5.2	58	111	4333.5	203.92	182.14	1.72533333333333	18.2919	108	64	8.14786712992395	0.661589660783624	0.525	350	1	1	27052.9406935
92141	1	119	60	1	1	1	2.97	9523.857009	3	32.8	111.7	1	1	1	1	8	27	102	1950.5	75.215	92.565	8.75991111111111	41.1427	336	78	9.48067280609285	1.76427821179054	0.624022346368715	290	3	1	4761.9285045
92156	2	133	50	1	1	0	2.38	19071.689762	3	35.5	118.5	2	1	1	1	7.7	32	152	2393.5	90.715	110.955	7.25852	80.9455	128	134	9.05672288331058	2.58160624133682	0.639848812095032	313	3	1	9535.844881
92157	1	125	51	1	3	1	1.51	30643.409549	2	18.9	75.2	3	1	0	0	3.7	29	112	3536.5	124.84	124.445	1.15037333333333	15.8916	97	138	8.80881748310064	2.64162377173511	0.446026097271649	811	1	1	15321.7047745
92166	1	120	34	1	2	0	1.76	26481.907563	2	46.3	132.4	1	0	0	0	8.3	29	140	3314.5	136.46	137.08	10.26528	134.6652	120	177	9.27049429479593	3.53995224849172	0.767091541135574	202	3	1	13240.9537815
92168	1	126	69	1	3	0	2.39	157873.87408	3	38.5	129.3	2	1	1	1	7.7	29	79	1797	80.24	84.835	9.26322222222222	105.9664	109	146	8.98180732337753	3.22461538461539	0.786975045648205	179	3	1	78936.93704
92170	2	125	64	1	3	0	2.81	157760.584232	1	24	95.7	3	1	0	1	4.3	44	92	2471	85.59	85.4	7.04266666666667	19.7708	108	57	8.03203531439882	0.810832545964655	0.552859618717504	646	1	1	78880.292116
92185	1	128	63	1	2	1	0.94	8506.670347	1	29	103.3	2	0	1	0	6.9	37	153	2267	151.2	96.25	2.4428	46.6877	177	108	9.1651337791381	1.77098940189571	0.617822966507177	229	2	0	4253.3351735
92188	1	122	77	1	3	1	1.15	20281.319287	3	37.2	133.1	2	0	0	1	5.9	49	70	2322	87.26	77.935	5.36988444444445	116.8596	98	152	8.9157008189569	2.08666022985958	0.772489843296576	251	3	1	10140.6596435
92240	1	131	77	1	3	0	1.53	12092.152709	3	33.8	126.7	1	0	0	1	4.6	37	119	2415	66.085	83.945	7.0296	162.3327	94	233	9.30118605527576	4.27838257326512	0.721937321937322	129	3	1	6046.0763545
92254	2	129	45	1	4	0	3.29	18856.811086	3	24.3	94.5	1	0	0	0	5.4	40	96	3076.5	157.34	75.08	3.47424	58.292	111	175	9.1811689946759	2.7011010881486	0.529708520179372	524	1	1	9428.405543
92263	1	119	29	1	4	0	2.99	10368.545881	3	24.1	84.5	1	1	0	0	5.5	44	138	2326.5	83.505	86.12	2.4244	25.545	94	116	8.60373779281642	1.45311375909617	0.495601173020528	339	1	1	5184.2729405
92275	2	125	42	1	4	0	3	55276.780045	3	25.9	100.1	1	0	0	1	6.2	34	89	1628.5	60.215	69.175	2.4592	61.425	94	155	8.89357271862931	2.86489586826034	0.58163858221964	368	2	1	27638.3900225
92283	1	121	68	1	3	1	0.92	40645.858235	3	25.1	100.5	3	1	0	1	4.8	67	65	2484	61.32	79.905	2.37336	17.2175	115	43	7.81298506349687	0.412511390942464	0.580924855491329	467	2	0	20322.9291175
92286	1	120	65	1	4	0	1.49	9267.012544	1	25.8	93.2	1	1	1	0	3.6	76	99	1209.5	52.245	44.32	1.80231111111111	14.0154	266	44	8.67453876214002	0.339117616776241	0.552459988144635	698	2	1	4633.506272
92312	1	121	59	1	2	0	0.42	26085.748837	1	34.6	114	2	1	1	1	4.8	6	112	4812	181.01	199.55	16.9032311111111	133.868	177	242	9.97194027817057	23.63942043485	0.705009276437848	203	3	0	13042.8744185
92347	2	131	46	1	1	0	3.43	24308.214476	3	47.2	143.2	1	0	1	1	7.3	43	72	1532	70.07	75.56	16.7214222222222	77.7308	236	88	9.24802143894387	1.27005157230953	0.815489749430524	156	3	1	12154.107238
92356	2	123	54	1	1	0	2.88	26124.989016	2	33	117	2	1	1	1	6.2	30	96	1524	70.035	73.76	5.59690666666667	33.488	148	57	8.34711636103872	1.20782731198149	0.711678832116788	314	3	1	13062.494508
92390	2	130	47	1	1	0	1.34	17604.674554	1	24.8	90	3	1	0	0	7.9	55	85	1660	65.5	43.11	4.40832	68.025	121	241	9.58744029852745	2.54147506451932	0.507900677200903	370	1	1	8802.337277
92393	2	126	42	1	1	1	5	21642.167874	3	31.4	95.4	1	1	0	1	6.8	72	171	2898.5	99.27	93.905	0.806	14.0752	81	41	7.4148740408168	0.305971193976856	0.567857142857143	363	3	1	10821.083937
92417	1	126	37	1	4	0	0.39	25831.425943	1	24.2	83.8	3	1	0	1	6.9	63	97	3123.5	103.65	90.43	1.09501777777778	26.7524	104	126	8.78752562553291	1.0923910774431	0.455187398153178	421	1	0	12915.7129715
92418	1	119	48	1	4	0	0.95	9676.37124	1	18.6	75.5	3	1	0	0	4.8	75	89	1414	61.68	39.74	0.77616	3.318	107	28	7.31188616407717	0.209530958100207	0.461491442542787	847	1	0	4838.18562
92435	1	127	65	1	4	0	0.57	9243.677587	2	36.7	122.4	2	1	1	0	4.8	43	74	2168	110.975	56.575	4.76684444444445	80.9914	169	125	9.26506527166543	1.82089908893051	0.698231602966343	184	3	0	4621.8387935
92437	1	130	50	1	3	0	5	130692.799771	3	31.4	111.1	2	1	1	1	6.1	44	63	1960	71.675	64.645	13.1807111111111	95.7497	285	184	10.1742777573177	2.60801343239263	0.599244875943905	280	3	1	65346.3998855
92459	1	126	58	1	3	0	4.68	178098.520919	3	37	130.8	2	1	0	0	7.3	36	130	2196	90.95	83.57	3.45326666666667	101.003	101	136	8.83462822201737	2.51353857526356	0.698717948717949	246	3	1	89049.2604595
92465	2	125	72	1	3	1	1.52	15046.340114	3	25.6	99.3	3	1	0	1	6	49	103	1854	64.04	56.925	3.504	37.9358	108	98	8.57395152523485	1.25256606111216	0.572994806693595	406	2	1	7523.170057
92476	1	129	27	1	4	1	3.22	20344.909143	3	27.1	95.4	1	0	0	0	7	54	131	1515	67.31	11.91	1.99264	35.0208	84	102	8.36264243156764	1.10165216703028	0.563829787234043	672	2	1	10172.4545715
92486	2	132	40	1	4	0	5	103087.12971	3	27.2	100.7	1	1	0	0	6.4	33	194	2503	95.11	109.53	2.77801333333333	108.0282	110	268	9.59832016574333	5.02054853684736	0.531678986272439	305	2	1	51543.564855
92487	2	122	69	1	3	0	5	166030.083024	3	25.7	90.6	1	1	1	1	6.8	44	112	1800.5	65.41	77.22	4.77519555555556	25.728	177	89	8.97163892174602	1.15441124361973	0.546771273385637	785	2	1	83015.041512
92513	1	119	65	1	1	0	2.47	11904.821262	2	28.5	96.9	2	0	0	1	4	52	71	2018	92.47	71.54	2.97219111111111	17.2898	104	48	7.82244472948932	0.534511341942971	0.568995889606577	621	2	1	5952.410631
92535	2	131	62	1	1	0	2.4	11579.229518	2	27.3	100.9	3	1	0	1	7.9	36	89	1408	42.255	65.695	3.51648	52.2704	120	129	8.95415696658377	2.20771588164848	0.591441969519344	569	2	1	5789.614759
92538	1	121	26	1	2	0	1.59	34288.922014	2	30.4	100.5	1	1	0	0	6.7	32	122	1160.5	56.095	50.295	2.34524444444444	38.0915	98	95	8.44569718971117	1.70648651320868	0.612804878048781	562	3	1	17144.461007
92544	1	133	62	1	2	1	2.44	8822.610949	2	31.1	103.2	1	1	0	1	6	64	148	2447	92.765	99.085	3.70010666666667	87.9746	101	204	9.24009333012553	1.85531717069087	0.610289769367238	452	3	1	4411.3054745
92564	2	121	31	1	3	0	5	129937.592774	3	26.8	94.7	1	1	0	0	5.5	49	166	2097.5	93.715	66.91	1.72538666666667	49.302	101	147	8.91240592306005	1.74798292405754	0.533220720720721	400	2	1	64968.796387
92649	2	129	78	1	4	0	0.37	8080.502311	3	21.4	79	1	0	0	1	3	56	103	2045.5	115.125	49.845	0.611733333333333	11.382	100	72	8.1886891244442	0.704971736067357	0.480827754108338	420	1	0	4040.2511555
92676	2	126	42	1	1	0	3.6	15983.617996	3	30.2	102.6	1	1	1	1	6.2	63	266	1839	94.645	96.66	3.2816	62.8296	454	148	10.4221622912455	1.38688684671333	0.565600882028666	559	3	1	7991.808998
92677	2	128	34	1	3	0	1.44	44758.147102	2	45.4	137	1	1	1	0	7	39	124	822.5	37.125	27.77	17.3828888888889	267.408	322	329	10.8774621157498	5.1245293585886	0.767077267637178	168	3	1	22379.073551
92686	1	131	73	1	3	1	1.61	54105.881387	1	26.8	102	2	0	0	1	4.1	68	90	1317	31.345	41.705	1.56222222222222	34.669	90	83	8.22550309756692	0.766849139307743	0.592334494773519	610	2	1	27052.9406935
92689	1	131	44	1	3	0	3.89	97755.036794	2	31.8	113	2	0	1	1	6.5	42	73	1867	63.32	63.85	62.742	30.336	244	56	8.82937273546841	0.837793861818865	0.610810810810811	222	3	1	48877.518397
92702	2	124	46	1	3	0	5	158340.786083	3	35.6	118.4	2	0	0	0	7.1	40	119	1794	91.005	72.005	2.18101333333333	75.9882	116	126	8.8967249174979	1.95147796930691	0.665168539325843	147	3	1	79170.3930415
92724	1	127	31	1	3	1	1.77	104337.056099	2	28	99	3	1	0	0	7.2	35	122	2459.5	82.025	88.295	2.79155555555556	59.874	103	156	8.99143781491923	2.63931626037472	0.537751222161869	566	2	1	52168.5280495
92746	1	131	80	1	3	1	4.84	30266.800483	3	22.5	98.5	1	1	1	1	6.7	51	107	2245.5	83.865	78.045	1.20462222222222	37.051	111	98	8.60135049942296	1.28039386108783	0.573007562536358	298	1	1	15133.4002415
92785	2	121	25	1	3	1	2.95	104388.458089	3	24.4	93.7	1	1	0	0	3.9	50	47	2252	103.095	83.34	0.984035555555556	7.7777	98	24	7.06987412845857	0.292632849099189	0.507309149972929	771	1	1	52194.2290445
92789	1	120	57	1	3	0	2.1	154381.469814	1	21.9	87.1	3	1	0	1	5.9	126	42	3497	66.745	72.855	0.561111111111111	5.4808	91	22	6.90875477931522	0.104230672387851	0.518452380952381	622	1	1	77190.734907
92795	2	133	37	1	4	0	4.96	18123.255123	3	22.3	81.2	1	0	0	0	6.2	80	132	1348	67.15	60.315	1.81333333333333	13.3488	108	73	8.27944348771267	0.503773732792771	0.485936564931179	496	1	1	9061.6275615
92797	1	119	57	1	4	1	5	19858.766165	3	29	107.7	2	1	0	1	6.4	60	162	3476	72.29	61.4	4.51342222222222	71.8214	104	149	8.95519002452689	1.57794973479008	0.58500814774579	325	2	1	9929.3830825
92831	1	123	61	1	3	1	0.02	30420.513159	1	24.5	92	2	1	0	1	4.6	46	89	1935.5	75.105	68.34	0.826808888888889	25.299	111	83	8.43522362854899	1.07456093649727	0.549581839904421	529	1	0	15210.2565795
92835	1	121	31	1	3	1	1.06	39576.691928	3	21.5	82.9	3	1	0	0	5.3	44	108	2522.5	93.235	78.675	1.49066666666667	17.184	93	85	8.28210356908363	1.10846623121201	0.460044395116537	448	1	1	19788.345964
92841	1	120	42	1	3	0	1.86	151997.988504	1	30.1	104.5	1	1	0	0	6.6	51	170	1753.5	60.485	77.26	1.92133333333333	33.891	99	76	8.23270600986098	0.897391122114195	0.626123427201917	658	3	1	75998.994252
92850	2	122	58	1	4	0	5	19543.327056	3	26.6	93	1	1	0	1	4.5	51	81	2438.5	129.155	80.58	3.72094222222222	29.708	112	94	8.56864647300515	1.06004458685176	0.52335396736072	336	2	1	9771.663528
92876	1	131	62	1	3	0	3.4	25639.895635	2	26.2	92	3	1	0	0	5.1	61	95	1890	62.925	106.49	1.55209777777778	13.419	102	44	7.71601526664259	0.413850617388343	0.543093270365998	546	2	1	12819.9478175
92880	1	129	38	1	2	0	1.73	38196.140816	2	30.7	102.5	1	1	0	0	6.5	34	129	3210.5	116.82	135.035	2.98596444444444	94.8375	102	224	9.34347168457936	3.84665265825721	0.618587809293905	580	3	1	19098.070408
92883	1	131	63	1	3	0	5	96536.224983	3	32.8	114.7	1	0	1	0	7.2	49	76	2668.5	121.805	130.775	6.08652	124.0015	141	221	9.65377541133598	2.82791450929475	0.629873695771554	156	3	1	48268.1124915
92895	1	129	52	1	4	0	0.94	14161.324837	2	24.1	93.9	3	1	0	0	5	66	85	2978	95.58	72.725	1.91864	76.9896	94	236	9.31397940673567	2.18917340796725	0.550733137829912	1170	1	0	7080.6624185
92923	2	133	29	1	1	0	1.23	22017.061358	3	23.7	76.7	3	1	0	1	6.3	83	90	2080.5	81.61	60.19	1.68798666666667	5.8149	101	44	7.70616297019958	0.267700774579813	0.460660660660661	922	1	1	11008.530679
92964	2	128	46	1	3	0	4.41	161441.662561	3	28.1	101.5	1	1	0	1	4	76	105	3087	108.425	163.875	0.967111111111111	21.827	98	53	7.86211221166275	0.423599832111136	0.55984555984556	648	2	1	80720.8312805
92967	2	129	52	1	4	0	0.62	25473.331069	1	33.4	105.8	1	1	0	1	5.5	53	114	1072.5	52.66	34.595	2.09224888888889	56.6712	103	123	8.75376616304211	1.33136214566021	0.68302130406714	412	3	0	12736.6655345
92978	2	130	64	1	3	0	5	162531.144041	3	54	159.6	1	1	0	1	5.8	48	58	4213.5	144.235	237.39	3.41337333333333	42.7592	101	40	7.61085279039525	0.524021385307272	0.95169946332737	766	3	1	81265.5720205
92986	1	127	23	1	4	0	1.65	33774.287201	3	30.4	107.5	1	1	0	0	6.6	36	84	2531.5	75.12	72.605	3.00675555555556	61.4125	94	128	8.70217786562968	2.1938580899111	0.611142694712905	346	3	1	16887.1436005
92987	2	129	40	1	4	1	3.79	32657.866129	2	25.1	91.8	3	1	0	0	5.7	54	84	1112.5	39.515	35.645	1.99906666666667	14.5256	115	48	7.9229859587112	0.520341159450112	0.511991076408254	570	2	1	16328.9330645
92989	2	123	65	1	4	0	2.23	9295.708392	1	41.5	142.2	1	0	1	1	3.9	51	96	1831.5	62.125	51.66	3.94947555555556	135.9492	177	156	9.53285855926342	2.04994698325736	0.811643835616438	78.3	3	1	4647.854196
92990	2	127	74	1	2	1	0.53	11988.966817	1	23.9	91.5	3	1	1	1	7.9	62	58	912	20.76	15.435	1.45369777777778	18.8415	138	63	8.37724123098879	0.611185190457045	0.558608058608059	634	1	0	5994.4834085
92992	2	131	23	1	1	0	0.66	28381.602321	2	30.3	98.1	3	1	0	1	5.8	76	56	2801.5	76.59	128.88	1.5318	13.8358	100	37	7.52294091807237	0.273929142042427	0.545606229143493	488	3	0	14190.8011605
92993	1	125	70	1	1	0	4.39	15296.55816	3	30.2	106.3	2	0	0	0	6.3	49	106	3676	176.05	199.165	3.93010666666667	27.5058	91	59	7.89524976986262	0.735035975721089	0.591870824053452	239	3	1	7648.27908
92994	2	131	32	1	4	0	2.16	25334.503284	3	22.5	83.4	3	1	0	0	4	52	91	2070.5	80.61	68.43	2.3048	15.7872	93	76	8.17018565287964	0.828466013902614	0.482638888888889	572	1	1	12667.251642
93005	2	124	79	1	3	0	5	81092.722063	3	28.1	103.2	2	0	1	1	8.8	50	75	2271.5	66.195	71.975	1.90704	22.8436	148	53	8.27435700675629	0.657727424046453	0.589714285714286	917	2	1	40546.3610315
93007	2	120	23	1	4	1	0.84	31116.903185	3	26.2	92.4	2	1	0	0	6.6	50	71	2607	115.375	76.92	1.43068444444444	40.2232	85	130	8.61703852638595	1.50371244762064	0.539089848308051	342	2	0	15558.4515925
93014	1	126	22	1	2	0	1.99	45974.19546	3	31.7	104.5	2	1	0	1	5.8	40	158	1003.5	65.05	37.705	2.58133333333333	58.855	99	132	8.78477459216102	1.93666781298087	0.581524763494714	354	3	1	22987.09773
93028	1	124	61	1	4	0	5	7155.568905	3	43.2	138.5	2	1	1	1	10.3	35	88	1154.5	44.58	22.835	7.82245333333333	102.0915	164	123	9.21890360263667	2.22398967082274	0.799192152336988	452	3	1	3577.7844525
93044	1	121	41	1	1	0	3.14	34205.889689	3	36.6	111.4	2	1	0	0	6.1	51	68	3125.5	143.15	119.96	1.34676888888889	37.7232	92	72	8.10530751550515	0.804366867229262	0.649184149184149	374	3	1	17102.9448445
93048	1	124	46	1	4	0	2.06	31335.7773	2	27.8	89.2	3	1	0	0	5.2	49	118	2332	47.685	69.74	1.21499111111111	22.4092	107	82	8.38640090116621	0.899669085258938	0.539951573849879	471	2	1	15667.88865
93051	1	131	74	1	3	1	1.49	12092.152709	3	20.6	79.4	1	0	0	1	4.8	64	78	1487.5	66.73	44.765	1.22565333333333	10.2384	106	63	8.11342663994365	0.551639949296773	0.471216617210683	183	1	1	6046.0763545
93055	1	125	80	1	3	1	1.02	16792.804596	2	20.5	94.2	2	0	0	1	5.6	101	104	2661	71.48	137.605	1.29266666666667	20.44	100	62	8.03915739047324	0.410794570443341	0.517582417582418	900	1	1	8396.402298
93063	2	126	42	1	1	1	2.19	19297.721651	2	27.9	104.9	2	1	0	0	4.5	34	125	3795	173.09	190.43	1.96973333333333	86.0244	101	191	9.17424676432794	3.54784913920466	0.58899494665918	508	2	1	9648.8608255
93092	1	119	28	1	4	1	5	14259.07959	3	28.3	100.4	1	1	0	0	9.8	50	138	1714	61.575	47.615	4.42437333333333	69.1362	106	173	9.1235835080499	2.08132263318576	0.562780269058296	448	2	1	7129.539795
93107	2	132	79	1	3	1	1.43	18958.805826	1	33.7	116.6	2	0	0	1	4.1	42	52	1162.5	56.37	28.185	1.08893777777778	36.12	110	62	8.13446757027756	0.924304724749705	0.730576441102757	401	3	1	9479.402913
93109	1	126	67	1	1	1	0.89	17337.242169	1	18.6	76.4	3	1	1	1	3.4	104	86	1660	92.335	72.47	0.940266666666666	6.1788	93	48	7.7106533235012	0.262274615877724	0.433352240499149	643	1	0	8668.6210845
93143	2	124	68	1	3	1	3.37	160251.898646	2	27.6	98.4	2	0	0	1	5	40	148	1786	79.355	47.9	1.84332888888889	30.5276	95	81	8.25517886571303	1.2128145872671	0.598904443091905	804	2	1	80125.949323
93146	2	130	74	1	1	1	1.09	20048.069947	1	26.5	104.3	2	0	1	1	4.3	40	35	2006.5	92.01	99.135	6.47573333333333	33.7194	281	76	9.27594082906013	1.23465439642003	0.588268471517202	261	2	1	10024.0349735
93183	2	121	28	1	3	1	1.68	133952.259397	3	25.3	95.5	3	1	0	0	4.6	41	111	2201.5	74.1	79.91	5.66453333333333	58.5295	89	170	8.93128762622246	2.52040877469819	0.532626882320134	363	2	1	66976.1296985
93201	1	129	33	1	4	0	0.92	26015.122088	3	33.9	111.7	1	0	0	0	5.1	59	150	1784	65.135	60.12	5.83528	72.2449	113	137	8.95422156398052	1.38904139831996	0.67451690821256	277	3	0	13007.561044
93220	2	127	76	1	1	0	4.24	17108.835569	3	29.6	112.4	2	0	0	1	6	62	90	1361	61.045	53.83	2.09771555555556	33.7014	104	63	8.09437844497296	0.666391607148095	0.615216201423098	272	2	1	8554.4177845
93312	2	120	75	1	3	0	3.12	82340.953229	3	24.1	90.8	2	1	0	1	4.8	73	145	1930.5	67.025	85.055	1.47952444444444	15.1446	105	52	7.91205688817901	0.422025416663152	0.531615925058548	690	1	1	41170.4766145
93313	2	121	25	1	4	0	2.18	16408.280059	3	23	82.3	3	1	0	0	7.1	48	152	3586.5	151.31	152.27	2.48453333333333	29.0986	109	149	9.00214700761466	1.71229630316196	0.467879476975554	604	1	1	8204.1400295
93355	2	125	69	1	4	0	1.12	9240.947956	3	25.5	98.7	2	1	0	1	5	51	55	1993	101.735	68.75	1.45962666666667	21.7028	112	57	8.0684029585697	0.698972212714254	0.574171029668412	790	2	1	4620.473978
93363	1	121	35	1	4	1	5	33439.957413	3	32.3	100	1	1	0	1	3.1	35	151	1897	57.24	63.68	4.02111111111111	55.72	99	141	8.85073255995281	2.21607639097292	0.606796116504854	329	3	1	16719.9787065
93370	2	128	30	1	4	0	2.11	20506.616238	3	28.5	102.6	1	1	0	0	7.8	31	177	1846.5	72.085	52.195	3.478	81.5168	100	192	9.16951837745593	3.79188634343073	0.568736141906874	298	2	1	10253.308119
93373	2	132	44	1	4	1	5	12348.96463	2	27.7	94.8	1	1	0	0	9.3	46	95	1699	101.04	45.72	3.41337333333333	83.1122	101	247	9.43136167290929	3.0797076260192	0.58195211786372	194	2	1	6174.482315
93435	2	127	71	1	3	0	5	94024.503652	3	26.8	100.1	1	1	0	0	5.4	72	115	2711.5	73.93	103.7	1.80018666666667	45.1737	101	114	8.65817178467581	0.978098335417618	0.606666666666667	450	2	1	47012.251826
93443	2	132	73	1	3	0	1.62	14685.810457	3	41.3	142	1	1	0	0	9.5	38	117	1348.5	76.07	64.09	9.01472	126.896	103	146	8.92518842937803	2.58861036487828	0.78021978021978	139	3	1	7342.9052285
93451	2	132	48	1	3	0	0.98	25870.58989	1	24.5	92.5	1	1	0	0	4.1	35	88	2746	210.98	108.95	2.75464444444444	57.4475	117	185	9.28938257931614	3.14984637046028	0.537478210342824	522	1	0	12935.294945
93454	1	123	59	1	4	1	0.78	14568.226502	1	26.9	95.7	3	1	0	0	5.2	36	141	1949.5	50.1	64.555	3.46776444444444	39.5109	110	114	8.74353163362697	1.86631425119593	0.583536585365854	523	2	0	7284.113251
93463	2	132	69	1	3	0	4.06	29481.891843	3	28.9	104.8	1	1	0	0	5.9	75	124	2792	132.85	143.96	1.3068	30.5664	107	68	8.19918935907807	0.561269640825916	0.59477866061294	465	2	1	14740.9459215
93469	1	129	50	1	4	0	1.63	25906.632579	1	27.7	98.5	3	1	0	0	6.5	39	144	2028	52.005	59.05	1.88496	25.728	101	68	8.14148104145742	1.03818721169629	0.557126696832579	562	2	1	12953.3162895
93489	2	119	47	1	1	0	5	29434.191064	3	26.5	88	3	1	0	0	4.6	59	138	2697.5	95.7	120.87	0.925764444444444	19.481	104	75	8.26873183211774	0.692286220412846	0.493550196298374	481	2	1	14717.095532
93504	2	122	37	1	4	0	0.64	20332.661807	3	24.1	92.2	1	1	0	0	6.3	65	162	2378.5	60.57	113.12	2.39140888888889	25.4864	95	83	8.27957031883719	0.769551505147359	0.544595392793857	260	1	0	10166.3309035
93520	1	132	52	1	3	0	1.76	50256.149579	3	41.9	145.7	1	1	1	1	4.5	40	105	3063	139.425	211.97	5.30160888888889	79.2474	117	87	8.5349348728924	1.49150765903182	0.778727952966328	401	3	1	25128.0747895
93540	1	131	80	1	3	1	1.45	13255.61071	2	39.8	128.4	2	0	0	0	6.7	41	147	2499.5	120.535	112.825	2.35888888888889	57.9476	99	81	8.29642182424708	1.22975548100819	0.777239709443099	185	3	1	6627.805355
93547	1	132	48	1	1	0	2.49	27015.18334	3	42.8	145.4	1	0	0	0	6.5	35	144	3166.5	134.625	140.905	4.17721333333333	69.8676	113	77	8.37804606000608	1.46985594952404	0.805540166204986	259	3	1	13507.59167
93550	2	120	37	1	4	0	5	24729.521183	3	27.1	92.3	3	1	0	1	6.8	31	76	2990.5	129.395	99.625	1.30384	66.5847	94	216	9.22542600939422	3.94907324929264	0.526225769669327	541	2	1	12364.7605915
93565	1	123	60	1	3	0	5	134254.213866	3	22.3	86.6	2	1	0	0	6.4	46	142	1887	85.29	78.47	0.94248	14.3856	101	59	7.99951078018703	0.755384003291723	0.507322788517868	979	1	1	67127.106933
93572	2	121	80	1	3	0	2.5	43444.43213	2	22.1	99.6	2	1	0	0	7.7	38	58	2499	55.595	110.68	2.9526	84.77	100	217	9.29192035896861	3.8987703795286	0.566875355719977	375	1	1	21722.216065
93592	1	120	36	1	2	0	1.28	26545.556862	2	28.6	94.9	2	1	0	0	7.1	57	151	3097.5	115.255	104.8	2.03866666666667	41.5311	99	123	8.71415702494706	1.22043648788792	0.546974063400576	462	2	1	13272.778431
93624	2	119	41	1	1	1	2.21	28273.294674	2	22.2	76	1	0	0	0	5.1	61	191	2365	110.5	63.315	0.25756	5.841	74	47	7.46106551435428	0.399002241860183	0.458937198067633	684	1	1	14136.647337
93655	2	131	38	1	3	1	1.15	40480.829028	1	24	92	3	0	0	0	5.6	39	191	1966	48.03	81.05	1.48368	51.219	107	168	9.10364563330522	2.59162405982309	0.517435320584927	565	1	1	20240.414514
93663	1	120	43	1	2	0	1.07	24609.690858	1	24.1	94.6	1	1	0	0	4.5	52	125	3290.5	133.92	153.24	2.09137777777778	26.0776	98	78	8.24852912480022	0.930762137242018	0.53416149068323	488	1	1	12304.845429
93664	1	120	39	1	2	0	4.93	26055.544114	2	26	92.5	1	1	0	1	5	53	114	2312	117.94	81.27	2.05607111111111	37.565	111	121	8.81217356634913	1.32454991163428	0.545400943396226	479	2	1	13027.772057
