# Supplementary material for: Prediction of testosterone deficiency using different screening indexes in adult American men: An NHANES cross-sectional study
Source: PLoS One. 2025 Jun 9;20(6):e0323900. doi: 10.1371/journal.pone.0323900 (PMC12148196; doi:10.1371/journal.pone.0323900)
Supplement: S2 File — (XLSX) [file pone.0323900.s002.xlsx]

## Sheet: Sheet1
变量名
